# Supplementary material for: Allelic Variations at Four Major Maturity E Genes and Transcriptional Abundance of the E1 Gene Are Associated with Flowering Time and Maturity of Soybean Cultivars
Source: PLoS One. 2014 May 15;9(5):e97636. doi: 10.1371/journal.pone.0097636 (PMC4022622; doi:10.1371/journal.pone.0097636)
Supplement: Table S1 — Generally information and phenotypic data of 180 accessions used in this study. (XLSX) [file pone.0097636.s001.xlsx]

## Sheet: Table S1
	Table S1. Generally information and phenotypic data of 180 accessions used in this study
	Accession	Origin	Genetic Group	Allelelic cobinations at E1,E2,E3,E4 loci	Seed colour	Hilum colour	Seed shape	100-Seed Weight(g)	Growth Habit	Leaf Shape	Leaf Colour	Flower color	Pubescence color
1	Hejiao06-125	Heilongjiang Province	e1-nf	e1-as,e2,e3-tr,e4-SORE1	Golden yellow	Yellow	Boll	14.7	Indeterminate	Lanceolate	Dark green	Purple	Grey
2	9E	Japan	e1-nf	e1-fs,e2,e3-tr,E4	Green	Dark brown	oval	18.2	Semi-indeterminate	Long oval	Dark green	Purple	Brown
3	Sakamotowase*	Japan	e1-nf	e1-fs,e2,e3-tr,E4	Green	Black	flat oval	19.5	Determinate	Long oval	Light green	Purple	Brown
4	073-9	USA	e1-nf	e1-n1,e2,E3-Ha,e4-SORE1	Yellow	Red brown	oval	21	Determinate	Long oval	Medium green	Purple	Brown
5	OACSOYA200	USA	e1-nf	e1-n1,e2,E3-Ha,e4-SORE1	Yellow	Red	Long oval	24.5	Indeterminate	Long oval	Dark green	Purple	Brown
6	Dongda 2	Heilongjiang Province, China	e1-nf	e1-n1,e2,e3-tr,E4	Yellow	brown	oval	17.3	Determinate	Lanceolate	Green	Purple	Grey
7	BC-14-1-3	Canada	e1-nf	e1-n1,e2,e3-tr,E4	Yellow	Black	Long oval	16.5	Indeterminate	Long oval	Dark green	Purple	Brown
8	Toshidai7910	Japan	e1-nf	e1-n1,e2,e3-tr,e4-SORE1	Yellow	Black	Boll	22.8	Indeterminate	Lanceolate	Dark green	Purple	Brown
9	Fiskeby	Sweden	e1-nf	e1-n1,e2,e3-tr,e4-SORE1	Yellow	Dark brown	oval	18.2	Semi-indeterminate	Oval	Dark green	Purple	Brown
10	827-4-23-46	Canada	e1-nf	e1-n1,e2,e3-tr,e4-SORE1	Yellow	Red brown	Long oval	28	Determinate	Long oval	Medium green	White	Grey
11	Toyosuzu	Japan	e1-nf	e1-n1,e2,E3-Mi,E4	Yellow	Light brown	oval	24.7	Determinate	Oval	Dark green	Purple	Grey
12	Yukihomare	Japan	e1-nf	e1-n1,e2,E3-Mi,e4-SORE1	Yellow	Light brown	Boll	21	Indeterminate	Long oval	Medium green	Purple	Grey
13	Dongda 1*	Heilongjiang Province, China	e1-nf	e1-as,e2,e3-fs,e4-kes	Light green	brown	oval	19	Indeterminate	Lanceolate	Green	White	Grey
14	BSR120	Jilin Province, China	e1-asE4	e1-as,e2,e3-fs,E4	Yellow	Light brown	Boll	20.3	Semi-indeterminate	Long oval	Medium green	Purple	Brown
15	Suinong 26	Helongjiang,Province, China	e1-asE4	e1-as,e2,e3-fs,E4	Yellow	Light brown	Boll	21	Semi-indeterminate	Long oval	Medium green	Purple	Brown
16	wubaojin	USA	e1-asE4	e1-as,e2,e3-fs,E4	Yellow	yellow	Boll	19	Determinate	Long oval	Medium green	Purple	Grey
17	12155-2233B	USA	e1-asE4	e1-as,e2,e3-fs,E4	Yellow	yellow	Boll	15	Determinate	Long oval	Medium green	Purple	Brown
18	A66-2	USA	e1-asE4	e1-as,e2,e3-fs,E4	Yellow	Yellow	oval	20.3	Determinate	Long oval	Medium green	Purple	Grey
19	Helongyoutai	Jilin Province, China	e1-asE4	e1-as,e2,e3-tr,E4	Yellow-white	Light brown	oval	22	Semi-indeterminate	Long oval	Medium green	Purple	Brown
20	Jiyu 64*	Jilin Province, China	e1-asE4	e1-as,e2,e3-tr,E4	Yellow	Light brown	Long oval	18	Semi-indeterminate	Long oval	Dark green	White	Grey
21	Qingdou	Heilongjiang Province	e1-asE4	e1-as,e2,e3-tr,E4	Dark green	Dark brown	oval	17	Semi-indeterminate	Oval	Light green	Purple	Brown
22	Silijia	Heilongjiang Province	e1-asE4	e1-as,e2,e3-tr,E4	Yellow	Light brown	oval	21.5	Semi-indeterminate	Oval	Light green	White	Grey
23	Heinong 44	Heilongjiang Province, China	e1-asE4	e1-as,e2,e3-tr,E4	Yellow	Light brown	Boll	17	Semi-indeterminate	Lanceolate	Light green	White	Grey
24	Heinong 46*	Heilongjiang Province, China	e1-asE4	e1-as,e2,e3-tr,E4	Yellow	yellow	Round oval	20.5	Semi-indeterminate	Lanceolate	Medium green	White	Grey
25	Heinong 53*	Heilongjiang Province, China	e1-asE4	e1-as,e2,e3-tr,E4	Yellow	Light brown	Boll	23.1	Semi-indeterminate	Lanceolate	Medium green	Purple	Grey
26	Heinong 58*	Heilongjiang Province, China	e1-asE4	e1-as,e2,e3-tr,E4	Yellow	Light brown	Boll	19.2	Semi-indeterminate	Lanceolate	Medium green	White	Grey
27	Heinong 59	Heilongjiang Province, China	e1-asE4	e1-as,e2,e3-tr,E4	Yellow	Light brown	Boll	20.1	Semi-indeterminate	Lanceolate	Medium green	White	Grey
28	Heinong 64*	Heilongjiang Province, China	e1-asE4	e1-as,e2,e3-tr,E4	Yellow	Light brown	oval	16.2	Semi-indeterminate	Lanceolate	Medium green	White	Grey
29	Kengfeng 17	Heilongjiang Province, China	e1-asE4	e1-as,e2,e3-tr,E4	Yellow	yellow	Boll	21.3	Indeterminate	Lanceolate	Medium green	Purple	Grey
30	Kengfeng	Heilongjiang Province, China	e1-asE4	e1-as,e2,e3-tr,E4	Yellow	yellow	Boll	25.7	Indeterminate	Lanceolate	Medium green	Purple	Grey
31	Hefeng 50*	Heilongjiang Province, China	e1-asE4	e1-as,e2,e3-tr,E4	Yellow	yellow	Boll	23.2	Indeterminate	Lanceolate	Medium green	Purple	Grey
32	Hefeng 55	Heilongjiang Province, China	e1-asE4	e1-as,e2,e3-tr,E4	Yellow	yellow	Boll	22.4	Indeterminate	Lanceolate	Medium green	Purple	Grey
33	Suinong 27*	Heilongjiang Province, China	e1-asE4	e1-as,e2,e3-tr,E4	Yellow	Light brown	Boll	38.5	Indeterminate	Lanceolate	Medium green	Purple	Grey
34	Suinong 30*	Heilongjiang Province, China	e1-asE4	e1-as,e2,e3-tr,E4	Yellow	Light brown	Boll	22.4	Determinate	Lanceolate	Medium green	Purple	Grey
35	Suinong 31*	Heilongjiang Province, China	e1-asE4	e1-as,e2,e3-tr,E4	Golden yellow	Light brown	Boll	21.5	Semi-indeterminate	Lanceolate	Medium green	Purple	Grey
36	Heihe 45*	Heilongjiang Province, China	e1-asE4	e1-as,e2,e3-tr,E4	Yellow	Light brown	oval	21	Determinate	Lanceolate	Green	White	Grey
37	Fengshou 24	Heilongjiang Province, China	e1-asE4	e1-as,e2,e3-tr,E4	Yellow	Light brown	oval	21	Semi-indeterminate	Lanceolate	Green	Purple	Grey
38	Fengshou 25	Heilongjiang Province, China	e1-asE4	e1-as,e2,e3-tr,E4	Yellow	Light brown	oval	22	Semi-indeterminate	Lanceolate	Green	White	Grey
39	Fengshou 27*	Heilongjiang Province, China	e1-asE4	e1-as,e2,e3-tr,E4	Yellow	Light brown	Boll	21.7	Determinate	Lanceolate	Green	Purple	Grey
40	Kexin 1	Heilongjiang Province, China	e1-asE4	e1-as,e2,e3-tr,E4	Yellow	Light brown	oval	21.4	Determinate	Lanceolate	Green	Purple	Grey
41	Beidou 21	Heilongjiang Province, China	e1-asE4	e1-as,e2,e3-tr,E4	Golden yellow	Light brown	oval	22	Determinate	Lanceolate	Green	Purple	Grey
42	Baodigao	Jilin Province, China	e1-asE4	e1-as,e2,e3-tr,E4	Yellow	brown	Round	19.2	Semi-indeterminate	Oval	Green	Purple	Brown
43	Chi 382	Inner Mongolia, China	e1-asE4	e1-as,E2,e3-tr,E4	Yellow	Red	Boll	21.3	Indeterminate	Lanceolate	Medium green	Purple	Grey
44	Jiyu 89	Jilin Province, China	e1-asE3E4	e1-as,e2,E3-Ha,E4	Yellow	Light brown	Boll	20.2	Semi-indeterminate	Lanceolate	Dark green	Purple	Grey
45	Jiyu 90*	Jilin Province, China	e1-asE3E4	e1-as,e2,E3-Ha,E4	Yellow	Light brown	oval	22.4	Semi-indeterminate	Lanceolate	Medium green	Purple	Grey
46	Liaodou 3*	Liaoning Province, China	e1-asE3E4	e1-as,e2,E3-Ha,E4	Yellow	Red brown	Long oval	21.7	Semi-indeterminate	Oval	Light green	Purple	Brown
47	Zihua4	Heilongjiang	e1-asE3E4	e1-as,e2,E3-Ha,E4	Yellow	Light brown	Long oval	19.5	Determinate	Long oval	Light green	Purple	Grey
48	Qinghuangdou	China	e1-asE3E4	e1-as,e2,E3-Ha,E4	Golden yellow	Light brown	Boll	23.1	Semi-indeterminate	Long oval	Dark green	Purple	Brown
49	Jilin 35*	Jilin Province, China	e1-asE3E4	e1-as,e2,E3-Ha,E4	Light yellow	Light brown	Round oval	17	Semi-indeterminate	Oval	Green	White	Grey
50	203 S1492	USA	e1-asE3E4	e1-as,e2,E3-Ha,E4	Yellow	Red brown	Boll	15	Determinate	Long oval	Medium green	Purple	Grey
51	A66-1	USA	e1-asE3E4	e1-as,e2,E3-Ha,E4	Yellow	Light brown	oval	27.2	Determinate	Long oval	Medium green	Purple	Brown
52	Amsoy	USA	e1-asE3E4	e1-as,e2,E3-Ha,E4	Yellow	Yellow	oval	18	Indeterminate	Oval	Dark green	Purple	Grey
53	30762 ASGROW A 1939	USA	e1-asE3E4	e1-as,e2,E3-Ha,E4	Yellow	Black	Boll	20.2	Indeterminate	Oval	Dark green	Purple	Brown
54	Jiyu 58*	Jilin Province, China	e1-asE3E4	e1-as,e2,E3-Mi,E4	Yellow	Yellow	Boll	19.2	Semi-indeterminate	Lanceolate	Green	Purple	Grey
55	Jiyu 84	Jilin Province, China	e1-asE3E4	e1-as,e2,E3-Mi,E4	Yellow	Light brown	Boll	21.7	Semi-indeterminate	Oval	Dark green	Purple	Grey
56	Wubaojin	Liaoning Province, China	e1-asE3E4	e1-as,e2,E3-Mi,E4	Yellow	Light brown	Boll	21.4	Semi-indeterminate	Long oval	Medium green	White	Grey
57	Yapoche	Heilongjiang	e1-asE3E4	e1-as,e2,E3-Mi,E4	Yellow	Yellow	oval	16.2	Semi-indeterminate	Long oval	Medium green	Purple	Grey
58	Suinong 26	Heilongjiang	e1-asE3E4	e1-as,e2,E3-Mi,E4	Yellow	Light brown	Boll	24.1	Determinate	Lanceolate	Medium green	Purple	Grey
59	Hefeng 51*	Heilongjiang Province, China	e1-asE3E4	e1-as,e2,E3-Mi,E4	Yellow	yellow	Boll	21	Indeterminate	Lanceolate	Medium green	Purple	Grey
60	Suinong 22	Heilongjiang Province, China	e1-asE3E4	e1-as,e2,E3-Mi,E4	Yellow	Light brown	Boll	25.8	Semi-indeterminate	Lanceolate	Medium green	Purple	Grey
61	Xiaolimoshidou	Jilin Province, China	e1-asE2(E3)E4	e1-as,E2,e3Mo,E4	Dark brown	Dark brown	flat oval	9.2	Indeterminate	Oval	Medium green	Purple	Grey
62	Moshidougong 503*	China	e1-asE2(E3)E4	e1-as,E2,e3Mo,E4	Dark brown	Dark brown	flat oval	9.7	Determinate	极小	Medium green	Purple	Grey
63	Fangzhengmoshidou	Heilongjiang	e1-asE2(E3)E4	e1-as,E2,e3-fs,E4	Black	Black	Long oval	18	Indeterminate	Oval	Medium green	White	Grey
64	Sidou 11*	Jiangsu Province, China	e1-asE2(E3)E4	e1-as,E2,E3-Ha,E4	Yellow	Light brown	oval	25	Determinate	Oval	Dark green	White	Grey
65	Xiaohuangdou*	Jilin Province, China	e1-asE2(E3)E4	e1-as,E2,E3-Ha,E4	Yellow	Light brown	Long oval	18.8	Semi-indeterminate	Long oval	Medium green	Purple	Brown
66	Gaofeng 1*	Shandong Province, China	e1-asE2(E3)E4	e1-as,E2,E3-Ha,E4	Yellow	Blue	Round oval	20.4	Determinate	Oval	Green	White	Brown
67	12003-2233B	USA	e1-asE2(E3)E4	e1-as,E2,E3-Ha,E4	Green	Black	Long oval	17	Determinate	Long oval	Medium green	Purple	Brown
68	AGRIPRO	USA	e1-asE2(E3)E4	e1-as,E2,E3-Ha,E4	Yellow	Yellow	Boll	20.5	Semi-indeterminate	Long oval	Green	White	Grey
69	Handou 5*	Shandong Province, China	e1-asE2(E3)E4	e1-as,E2,E3-Mi,E4	Yellow	Red brown	oval	24.6	Semi-indeterminate	Oval	Green	Purple	Brown
70	130L	Japan	E1	E1,e2,e3-tr,e4-SORE1	Green	Dark brown	oval	20.3	Semi-indeterminate	Oval	Light green	Purple	Brown
71	073-16	USA	E1	E1,e2,e3-tr,e4-SORE1	Yellow	Light brown	Boll	19	Indeterminate	Long oval	Medium green	Purple	Brown
72	Kariyutaka*	Japan	E1	E1,E2,e3-tr,e4-SORE1	Yellow	Light brown	oval	26.8	Semi-indeterminate	Oval	Light green	Purple	Grey
73	Iwahime	Japan	E1	E1,e2,e3-tr,e4-kam	Light green	Light brown	oval	29.5	Determinate	Oval	Dark green	White	Grey
74	Jiyu 47*	Jilin Province, China	E1E4(E3)	E1,e2,e3-tr,E4	Yellow	Yellow	Boll	23	Determinate	Oval	Green	White	Grey
75	Jindou3 3	Liaoning Province, China	E1E4(E3)	E1,e2,e3-tr,E4	Light green	Red brown	oval	22.1	Semi-indeterminate	Oval	Light green	White	Grey
76	Jinzhou 4-1	Liaoning Province, China	E1E4(E3)	E1,e2,e3-tr,E4	Yellow	Red brown	oval	20.5	Semi-indeterminate	Oval	Light green	Purple	Grey
77	Tianedan	Liaoning Province, China	E1E4(E3)	E1,e2,e3-tr,E4	Yellow	Light brown	Long oval	19.7	Semi-indeterminate	Oval	Light green	White	Grey
78	Shuyang Xiaonizha	Jiangsu Province, China	E1E4(E3)	E1,e2,e3-tr,E4	Yellow	Light brown	Long oval	13	Semi-indeterminate	Long oval	Green	White	Grey
79	9L	Japan	E1E4(E3)	E1,e2,e3-tr,E4	Green	Dark brown	oval	22	Semi-indeterminate	Long oval	Dark green	Purple	Brown
80	Jin	Japan	E1E4(E3)	E1,e2,e3-tr,E4	Yellow	Red brown	oval	17.2	Semi-indeterminate	Long oval	Light green	Purple	Grey
81	Nattoshoryu	Japan	E1E4(E3)	E1,e2,e3-tr,E4	Yellow	Yellow	oval	8.2	Indeterminate	Long oval	Light green	Purple	Brown
82	Longxuan 1	Heilongjiang Province, China	E1E4(E3)	E1,e2,e3-tr,E4	Yellow	Yellow	Boll	16.2	Semi-indeterminate	Lanceolate	Light green	White	Grey
83	Heinong 48*	Heilongjiang Province, China	E1E4(E3)	E1,e2,e3-tr,E4	Yellow	yellow	Round	21	Semi-indeterminate	Lanceolate	Medium green	Purple	Grey
84	Heinong 51*	Heilongjiang Province, China	E1E4(E3)	E1,e2,e3-tr,E4	Yellow	yellow	Boll	18	Semi-indeterminate	Lanceolate	Medium green	White	Grey
85	Heinong 54*	Heilongjiang Province, China	E1E4(E3)	E1,e2,e3-tr,E4	Yellow	Light brown	Boll	20.3	Semi-indeterminate	Lanceolate	Medium green	White	Grey
86	Mufeng 7	Heilongjiang Province, China	E1E4(E3)	E1,e2,e3-tr,E4	Yellow	Light brown	Boll	19.8	Semi-indeterminate	Lanceolate	Medium green	White	Grey
87	Kenfeng 7*	Heilongjiang Province, China	E1E4(E3)	E1,e2,e3-tr,E4	Yellow	yellow	Round oval	21.8	Semi-indeterminate	Lanceolate	Medium green	White	Grey
88	Heihe 25*	Heilongjiang Province, China	E1E4(E3)	E1,e2,e3-tr,E4	Yellow	Light brown	oval	18.2	Semi-indeterminate	Lanceolate	Green	Purple	Grey
89	Heihe 36*	Heilongjiang Province, China	E1E4(E3)	E1,e2,e3-tr,E4	Yellow	Light brown	Boll	24.1	Semi-indeterminate	Lanceolate	Green	White	Grey
90	Heihe 48	Heilongjiang Province, China	E1E4(E3)	E1,e2,e3-tr,E4	Yellow	Light brown	oval	19	Semi-indeterminate	Lanceolate	Green	Purple	Grey
91	2530——5621	USA	E1E4(E3)	E1,e2,e3-tr,E4	Yellow	Light brown	Round Oval	17	Determinate	Long oval	Medium green	Purple	Grey
92	052-903	USA	E1E4(E3)	E1,e2,e3-tr,E4	Yellow	Light brown	oval	21	Determinate	Oval	Medium green	Purple	Grey
93	Chasedou	Jilin Province, China	E1E4(E3)	E1,e2,e3-fs,E4	Dark brown	Dark brown	flat oval	19.2	Indeterminate	Oval	Medium green	White	Brown
94	Xiaojinhuang	Jilin Province, China	E1E4(E3)	E1,e2,E3-Ha,e4-kes	Yellow	Light brown	Boll	22.1	Semi-indeterminate	Long oval	Medium green	White	Grey
95	Xudou 15*	Jiangsu Province, China	E1E3E4	E1,e2,E3-Ha,E4	Yellow	Light brown	oval	21	Semi-indeterminate	Long oval	Green	Purple	Grey
96	Huangbaozhū	Jilin Province, China	E1E3E4	E1,e2,E3-Ha,E4	Yellow	Yellow	oval	21	Determinate	Long oval	Light green	White	Grey
97	Jilincailihua	Jilin Province, China	E1E3E4	E1,e2,E3-Ha,E4	Dark brown	Dark brown	Long oval	16.2	Semi-indeterminate	Long oval	Green	Purple	Brown
98	Jiyu 72	Jilin Province, China	E1E3E4	E1,e2,E3-Ha,E4	Yellow	Light brown	oval	20.1	Semi-indeterminate	Long oval	Dark green	White	Grey
99	Panshidou	Jilin Province, China	E1E3E4	E1,e2,E3-Ha,E4	Light green	Red brown	Long oval	24	Semi-indeterminate	Oval	Light green	Purple	Brown
100	Xindadou1	Xinjiang	E1E3E4	E1,e2,E3-Ha,E4	Yellow	Yellow	Boll	20.1	Semi-indeterminate	Lanceolate	Medium green	White	Grey
101	Changnong 13	Jilin Province, China	E1E3E4	E1,e2,E3-Ha,E4	Yellow	Yellow	Boll	21	Indeterminate	Long oval	Medium green	Purple	Grey
102	Changnong 14*	Jilin Province, China	E1E3E4	E1,e2,E3-Ha,E4	Yellow	Yellow	Boll	19.8	Determinate	Long oval	Medium green	Purple	Grey
103	Changnong 16	Jilin Province, China	E1E3E4	E1,e2,E3-Ha,E4	Yellow	Light brown	Boll	20	Determinate	Lanceolate	Medium green	White	Grey
104	Jiyu 101	USA	E1E3E4	E1,e2,E3-Ha,E4	Yellow	Light brown	Boll	10	Indeterminate	Lanceolate	Medium green	Purple	Grey
105	lexiton	USA	E1E3E4	E1,e2,E3-Ha,E4	Green	Red brown	oval	14.2	Semi-indeterminate	Oval	Dark green	White	Grey
106	Huaidou 6*	Jiangsu Province, China	E1E3E4	E1,e2,E3-Ha,E4	Yellow	brown	oval	21	Determinate	Long oval	Green	Purple	Grey
107	Yudou 22*	Henan Province, China	E1E3E4	E1,e2,E3-Ha,E4	Yellow	Light red	Boll	21.8	Determinate	Oval	Green	Purple	Grey
108	Wandou 28*	Anhui Province, China	E1E3E4	E1,e2,E3-Ha,E4	Yellow	Light red	oval	20	Semi-indeterminate	Oval	Light green	Purple	Grey
109	Kenfeng 16*	Heilongjiang Province, China	E1E3E4	E1,e2,E3-Ha,E4	Yellow	yellow	Boll	20	Indeterminate	Lanceolate	Medium green	White	Grey
110	Shanning 14*	Heilongjiang Province, China	E1E3E4	E1,e2,E3-Ha,E4	Yellow	yellow	Boll	20.4	Semi-indeterminate	Lanceolate	Green	White	Grey
111	Shanning 15*	Shandong Province, China	E1E3E4	E1,e2,E3-Ha,E4	Yellow	Black	Long oval	18.2	Indeterminate	Oval	Green	White	Brown
112	Zhonghuang 42*	Beijing, China	E1E3E4	E1,e2,E3-Ha,E4	Yellow	Black	Round oval	37.8	Semi-indeterminate	Oval	Green	Purple	Brown
113	Qihuang 32	Shandong Province, China	E1E3E4	E1,e2,E3-Ha,E4	Yellow	Red brown	Long oval	21.3	Semi-indeterminate	Oval	Light green	Purple	Brown
114	Xudou 9*	Jiangsu Province, China	E1E3E4	E1,e2,E3-Ha,E4	Yellow	Light brown	oval	20	Semi-indeterminate	Long oval	Green	White	Grey
115	Jiyu 87*	Jilin Province, China	E1E3E4	E1,e2,E3-Mi,E4	Yellow	Light brown	Boll	18.2	Semi-indeterminate	Lanceolate	Dark green	Purple	Grey
116	Shinmejiro	Japan	E1E3E4	E1,e2,E3-Mi,E4	Yellow	Yellow	oval	28.8	Semi-indeterminate	Oval	Dark green	Purple	Brown
117	Hedou 12	Shandong Province, China	E1E3E4	E1,e2,E3-Mi,E4	Yellow	Blue grown	Round oval	27.4	Semi-indeterminate	Oval	Light green	Purple	Grey
118	Yangzhousanhuang	Jiangsu Province, China	E1E3E4	E1,e2,E3-Mi,E4	Yellow	Light red	oval	21.3	Semi-indeterminate	Oval	Medium green	Purple	Grey
119	Wujiangchishudou	Jiangsu Province, China	E1E3E4	E1,e2,E3-Mi,E4	Yellow	Black	oval	21.4	Semi-indeterminate	Long oval	Medium green	Purple	Brown
120	Huaidou 4	Jiangsu Province, China	E1E3E4	E1,e2,E3-Mi,E4	Yellow	brown	Round	20	Determinate	Oval	Green	Purple	Grey
121	Fengdihuang	Jilin Province, China	E1E3E4	E1,e2,E3-Mi,E4	Yellow	Dark brown	Boll	21.8	Determinate	Oval	Light green	White	Grey
122	Guandou 1	Jiangsu Province, China	E1E3E4	E1,e2,E3-Mi,E4	Yellow	Light brown	oval	23.5	Determinate	Oval	Dark green	White	Grey
123	Jilin 20	Jilin Province, China	E1E3E4	E1,e2,E3-Mi,E4	Yellow	Light brown	Boll	21	Semi-indeterminate	Lanceolate	Medium green	Purple	Grey
124	Jilin 30*	Jilin Province, China	E1E3E4	E1,e2,E3-Mi,E4	Yellow	Light brown	oval	20.8	Semi-indeterminate	Lanceolate	Medium green	White	Grey
125	Jiyu 59	Jilin Province, China	E1E3E4	E1,e2,E3-Mi,E4	Yellow	Light brown	flat oval	18.1	Semi-indeterminate	Long oval	Medium green	White	Grey
126	Jiyu 63*	Jilin Province, China	E1E3E4	E1,e2,E3-Mi,E4	Yellow	Light brown	flat oval	17.5	Semi-indeterminate	Long oval	Dark green	White	Grey
127	Qingrenheidou	Liaoning Province, China	E1E3E4	E1,e2,E3-Mi,E4	Black	Dark brown	oval	20.3	Semi-indeterminate	Long oval	Light green	White	Brown
128	Shidadou1	Xinjiang	E1E3E4	E1,e2,E3-Mi,E4	Yellow	Yellow	Boll	24.2	Semi-indeterminate	Oval	Light green	White	Grey
129	Tiejiasilidou	Liaoning Province, China	E1E3E4	E1,e2,E3-Mi,E4	Yellow	Light brown	Boll	17.1	Semi-indeterminate	Lanceolate	Light green	White	Grey
130	Tiejiazi	Liaoning Province, China	E1E3E4	E1,e2,E3-Mi,E4	Yellow	Light brown	Boll	25.7	Semi-indeterminate	Long oval	Light green	White	Grey
131	Tonghuapingdingxiang	Jilin Province, China	E1E3E4	E1,e2,E3-Mi,E4	Yellow	Light brown	Boll	21.4	Semi-indeterminate	Long oval	Green	White	Grey
132	Tongnong13*	China	E1E3E4	E1,e2,E3-Mi,E4	Yellow	Light brown	Long oval	18.9	Semi-indeterminate	Long oval	Green	Purple	Grey
133	Youhuangdou	Gansu	E1E3E4	E1,e2,E3-Mi,E4	Dark brown	Dark brown	flat oval	11.2	Indeterminate	Long oval	Medium green	White	Grey
134	Changnong18*	Jilin Province, China	E1E3E4	E1,e2,E3-Mi,E4	Yellow	Yellow	oval	21	Semi-indeterminate	Long oval	Medium green	White	Grey
135	Changnong20	Jilin Province, China	E1E3E4	E1,e2,E3-Mi,E4	Yellow	Yellow	Boll	18.7	Semi-indeterminate	Lanceolate	Dark green	White	Grey
136	Changnong4	Jilin Province, China	E1E3E4	E1,e2,E3-Mi,E4	Yellow	Light brown	Boll	20.6	Semi-indeterminate	Long oval	Medium green	White	Grey
137	Zhonghuang39*	Jilin Province, China	E1E3E4	E1,e2,E3-Mi,E4	Light green	Light brown	Long oval	17.2	Determinate	Long oval	Dark green	White	Grey
138	Changnong50*	Jilin Province, China	E1E3E4	E1,e2,E3-Mi,E4	Yellow	Light brown	Boll	21	Semi-indeterminate	Lanceolate	Medium green	Purple	Grey
139	Misuzudaizu	Heilongjiang	E1E3E4	E1,e2,E3-Mi,E4	Yellow	Light brown	oval	27.4	Determinate	Long oval	Medium green	White	Grey
140	Youbian 30	Beijing, China	E1E3E4	E1,e2,E3-Mi,E4	Yellow	Light brown	Long oval	21.5	Determinate	Long oval	Light green	White	Grey
141	Gedenshirazu	China	E1E3E4	E1,e2,E3-Mi,E4	Light green	Yellow	oval	20.4	Determinate	Oval	Medium green	Purple	Grey
142	Zhongdou 19*	Beijing, China	E1E3E4	E1,e2,E3-Mi,E4	Yellow	Light brown	Long oval	18	Determinate	Long oval	Medium green	Purple	Grey
143	Zhonghuang 13	Hubei Province, China	E1E3E4	E1,e2,E3-Mi,E4	Yellow	Light brown	Long oval	22	Determinate	Oval	Medium green	Purple	Grey
144	Zhoudou 12*	Henan Province, China	E1E3E4	E1,e2,E3-Mi,E4	Yellow	Red brown	Round oval	22.5	Semi-indeterminate	Oval	Light green	Purple	Grey
145	Huaidou 8	Jiangsu Province, China	E1E3E4	E1,e2,E3-Mi,E4	Yellow	brown	oval	19	Determinate	Oval	Green	White	Grey
146	Huaidou 9*	Jiangsu Province, China	E1E3E4	E1,e2,E3-Mi,E4	Yellow	brown	oval	24	Semi-indeterminate	Long oval	Green	White	Brown
147	Suinong 29*	Heilongjiang Province, China	E1E3E4	E1,e2,E3-Mi,E4	Yellow	Light brown	oval	28.7	Indeterminate	Lanceolate	Medium green	Purple	Grey
148	Huaidou 11*	Jiangsu Province, China	E1E3E4	E1,e2,E3-Mi,E4	Yellow	Blue	Round	19	Determinate	Long oval	Green	Purple	Grey
149	Xudou 3	Jiangsu Province, China	E1E3E4	E1,e2,E3-Mi,E4	Yellow	Light brown	Round	18	Semi-indeterminate	Long oval	Green	Purple	Grey
150	Xudou 135	Jiangsu Province, China	E1E3E4	E1,e2,E3-Mi,E4	Yellow	Blue	oval	16	Semi-indeterminate	Long oval	Green	Purple	Grey
151	Jintannidou3	Jiangsu Province, China	E1E3E4	E1,e2,E3-Mi,E4	Yellow	Light brown	oval	18.8	Semi-indeterminate	Long oval	Medium green	Purple	Brown
152	Zhenjianghuangdou	Jiangsu Province, China	E1E3E4	E1,e2,E3-Mi,E4	Yellow	Light brown	Long oval	22.1	Determinate	Long oval	Medium green	Purple	Brown
153	73（1，3）	Jiangsu Province, China	E1E3E4	E1,e2,E3-Mi,E4	Yellow	Light brown	Long oval	21.4	Determinate	Long oval	Medium green	Purple	Brown
154	Liyangmaojiajia	Jiangsu Province, China	E1E3E4	E1,e2,E3-Mi,E4	Yellow	Red brown	Long oval	19.2	Semi-indeterminate	Long oval	Dark green	White	Grey
155	Rugaosizhaoxiang	Jiangsu Province, China	E1E3E4	E1,e2,E3-Mi,E4	Green	Black	oval	19	Semi-indeterminate	Oval	Dark green	White	Grey
156	6-77	Jiangsu Province, China	E1E3E4	E1,e2,E3-Mi,E4	Yellow	Light brown	oval	19.2	Determinate	Oval	Dark green	White	Grey
157	Yixingqinghuangdou	Jiangsu Province, China	E1E3E4	E1,e2,E3-Mi,E4	Blue	Black	flat oval	21	Determinate	Oval	Dark green	Purple	Brown
158	Haimenchūsibai	Jiangsu Province, China	E1E3E4	E1,e2,E3-Mi,E4	Yellow	Light brown	oval	20	Determinate	Oval	Dark green	Purple	Grey
159	Rudongwanlǜhuang	Jiangsu Province, China	E1E3E4	E1,e2,E3-Mi,E4	Green	Dark brown	oval	18.2	Semi-indeterminate	Long oval	Light green	Purple	Brown
160	Haimendengxifeng	Jiangsu Province, China	E1E3E4	E1,e2,E3-Mi,E4	Yellow	brown	oval	19.8	Semi-indeterminate	Long oval	Medium green	Purple	Brown
161	Xudou 14*	Jiangsu Province, China	E1E3E4	E1,e2,E3-Mi,E4	Yellow	Light brown	oval	23	Semi-indeterminate	Long oval	Green	Purple	Grey
162	Chamoshidou	Jilin Province, China	E1E2E3E4	E1,E2,E3-Ha,E4	Dark brown	Towny	Long oval	17.2	Indeterminate	Long oval	Green	White	Brown
163	Daheiqi	Liaoning Province, China	E1E2E3E4	E1,E2,E3-Ha,E4	Yellow	Light brown	Boll	18.2	Indeterminate	Lanceolate	Medium green	Purple	Brown
164	Heimoshidou	Jilin Province, China	E1E2E3E4	E1,E2,E3-Ha,E4	Black	Black	Long oval	19	Semi-indeterminate	Long oval	Medium green	Purple	Brown
165	Pixian Ruantiaozhi	Jiangsu Province, China	E1E2E3E4	E1,E2,E3-Ha,E4	Yellow	Light brown	Long oval	17	Semi-indeterminate	Long oval	Dark green	White	Grey
166	Qinganheidou	Heilongjiang	E1E2E3E4	E1,E2,E3-Ha,E4	Black	Black	Long oval	19	Semi-indeterminate	Long oval	Light green	White	Brown
167	Yuejin 4	Shandong Province, China	E1E2E3E4	E1,E2,E3-Ha,E4	Yellow	Light brown	Long oval	18	Determinate	Long oval	Green	White	Grey
168	Bay	USA	E1E2E3E4	E1,E2,E3-Ha,E4	Golden yellow	Light brown	oval	17	Semi-indeterminate	Long oval	Dark green	Purple	Grey
169	Jiangyinhuangdou*	Jiangsu Province, China	E1E2E3E4	E1,E2,E3-Ha,E4	Yellow	Yellow	oval	22.9	Determinate	Long oval	Medium green	Purple	Grey
170	Huangdali	Jilin Province, China	E1E2E3E4	E1,E2,E3-Mi,E4	Yellow	Black	Boll	28.8	Semi-indeterminate	Oval	Light green	White	Grey
171	Donghai Pingdinghuang	Jiangsu Province, China	E1E2E3E4	E1,E2,E3-Mi,E4	Yellow	Light brown	Long oval	14	Determinate	Oval	Green	White	Grey
172	Koitozairai	Japan	E1E2E3E4	E1,E2,E3-Mi,E4	Light green	Yellow	Boll	34.5	Determinate	Long oval	Dark green	Purple	Brown
173	Iwaikuro	Jiangsu Province, China	E1E2E3E4	E1,E2,E3-Mi,E4	Black	Black	oval	37.5	Determinate	Oval	Light green	White	Brown
174	Youbian 4	Beijing, China	E1E2E3E4	E1,E2,E3-Mi,E4	Yellow	Light brown	Long oval	22	Determinate	Long oval	Dark green	White	Grey
175	Lǜrouheipidou	Heilongjiang Province, China	E1E2E3E4	E1,E2,E3-Mi,E4	Black	Black	oval	28.4	Semi-indeterminate	Oval	Medium green	White	Brown
176	Jiadingshanghaidou	Shanghai, China	E1E2E3E4	E1,E2,E3-Mi,E4	Yellow	Light red	oval	24.8	Semi-indeterminate	Long oval	Dark green	White	Brown
177	Rugaoguihuahuang	Jiangsu Province, China	E1E2E3E4	E1,E2,E3-Mi,E4	Green	Black	oval	17.2	Determinate	Long oval	Medium green	Purple	Brown
178	Danyanghuangdou*	Jiangsu Province, China	E1E2E3E4	E1,E2,E3-Mi,E4	Yellow	Red brown	Long oval	17.2	Semi-indeterminate	Long oval	Dark green	White	Grey
179	Taicangchichehuang	Jiangsu Province, China	E1E2E3E4	E1,E2,E3-Mi,E4	Yellow	Light brown	oval	26.9	Semi-indeterminate	Long oval	Dark green	Purple	Grey
180	Tongshandazili	Jiangsu Province, China	E1E2E3E4	E1,E2,E3-Mi,E4	Yellow	Light brown	oval	19	Semi-indeterminate	Long oval	Dark green	White	Grey
	Note: Mophological traits were oberseved at Nanjing 2011 and 2012;*,these cultivars marked with star were randomly selected for E1 expression analysis performed at Harbin in 2012
