# Supplementary material for: Allelic Variations at Four Major Maturity E Genes and Transcriptional Abundance of the E1 Gene Are Associated with Flowering Time and Maturity of Soybean Cultivars
Source: PLoS One. 2014 May 15;9(5):e97636. doi: 10.1371/journal.pone.0097636 (PMC4022622; doi:10.1371/journal.pone.0097636)
Supplement: Table S2 — Primers used for genotyping in this study. (XLSX) [file pone.0097636.s002.xlsx]

## Sheet: Sheet1
Table S2. Primers used for genotyping in this study
Primer	Sequence (5' to 3')	Reference
Primers for E1		Xia et al. 2012
E1-TI-Fw	TCAGATGAAAGGGAGCAGTGTCAAAAGAAGT
E1-TI-Rv	TCCGATCTCATCACCTTTCC
Primer for E2		Watanabe et al. 2011
SoyGI_dCAP_Dra_fw	GAAGCCCATCAGAGGCATGTCTTATT
SoyGI_dCAP_Dra_rv	GAGGCAGAGCCAAAGCCTAT
Primers for E3		Watanabe et al. 2009; Tsubokura et al.,2014
E3_08557FW	TGGAGGGTATTGGATGATGC
E3_09908RV	CTAAGTCCGCCTCTGGTTTCAG
E3Ha_1000RV	CGGTCAAGAGCCAACATGAG
e3T_0716RV	GTCCTATACAATTCTTTACGACG
E3_08094FW	TTGCATGAAGTTTTGGTTGC
E3_08417RV	CAACTGAACTGAAGACCCACAA
e3-fsFW	GGGATAGTTCTGATGCTGTTCAA
e3-fsRV	CCTTGTATCGATAGCATATGTGCT
Primers for E4		Liu et al., 2008; Xu et al., 2013
PhyA2-For	AGACGTAGTGCTAGGGCTAT
PhyA2-Rev/E4	GCATCTCGCATCACCAGATCA
PhyA2-Rev/e4	GCTCATCCCTTCGAATTCAG
e4-kamFW	CTTAATAAAGCCATGACTGGTTTG
e4-kamRV	CTTGAGTTTCAATGAGGTTTCAAC
e4-kesFW	CTTAATAAAGCCATGACTGGTTTG
e4-kesRV	CTTGAGTTTCAATGAGGTTTCAAC
