# Supplementary material for: Allelic Variations at Four Major Maturity E Genes and Transcriptional Abundance of the E1 Gene Are Associated with Flowering Time and Maturity of Soybean Cultivars
Source: PLoS One. 2014 May 15;9(5):e97636. doi: 10.1371/journal.pone.0097636 (PMC4022622; doi:10.1371/journal.pone.0097636)
Supplement: Table S3 — Flowering time (R1) and maturity (R7 or R8) data in different geographic locations in 2011 and 2012. (XLSX) [file pone.0097636.s003.xlsx]

## Sheet: Table S3
Table S3. Flowering time (R1) and maturity (R7 or R8) data in different geographic locations in 2011 and 2012
	R1_HRB_12	R1_HRB_11_1	R1_MDJ_12	R1_MDJ_11	R1_GZL_11	R1_GZL_12	R1_JN_12	R1_JN_11	R1_HA_12	R1_HA_11	R1_NJ_11	R1_NJ_12	R7_MDH_11	R8_MDJ_11	R7_MDJ_12	R8_MDH_12	R7_GZL_12	R8_GZL_12	R7_GZL_11	R8_GZL_11	R7_HA_12	R7_HA_11	R8_HA_11	R7_NJ_11	R7_NJ_12
Hejiao06-125	48	49	34	33	30	NA	29	34	26	25	35	20	89	97	85	91	NA	NA	72	84	73	NA	71	91	78
9E	50	49	30	29	30	37.6667	26	50	25	24	34	18	94	104	94	99	74	85	81	92	73	66	75	94	79
Sakamotowase	45	47	30	33	31	32.6667	NA	32	25	23	31	16	88	106	77	98	66.6667	77.6667	102	111	62	67	82	103	88
073-9	64	47	30	31	32	NA	29	38	28	25	38	23	94	103	94	102	NA	NA	94	102	82	NA	85	96	82
OACSOYA200	47	50	32	32	31	41	29	34	28	26	36	22	96	105	95	103	89	107	89	99	72	NA	71	95	81
Dongda 2	46	49	29	NA	31	42.6667	26	32	25	24	36	21	NA	NA	70	87	78	89	73	85	73	71	79	93	79
BC-14-1-3	48	49	29	NA	NA	42.6667	33	NA	28	25	36	23	NA	NA	97	99	88.6667	95.6667	NA	NA	72	68	78	99	86
Toshidai7910	48	50	31	NA	27	NA	26	50	27	26	37	21	NA	NA	77	87	NA	NA	72	85	73	74	82	94	80
Fiskeby V	49	47	32	27	29	30.3333	29	32	25	24	32	17	82	93	81	86	65.6667	49.6667	72	85	73	70	71	91	76
827-4-23-46	48	49	35	38	31	NA	22	34	28	27	37	22	NA	NA	94	103	NA	NA	75	85	73	67	84	102	83
Toyosuzu	52	57	39	37	34	45	35	50	33	30	40	25	96	104	106	120	78	89	114	126	81	94	99	140	127
Yukihomare	51	54	36	42	NA	44.3333	31	46	32	29	31	16	90	100	86	97	97.3333	108	NA	NA	77	73	82	98	84
Dongda 1	46	47	28	NA	NA	66.3333	26	38	26	24	35	20	NA	NA	68	92	108.333	119.333	NA	NA	73	NA	78	94	79
BSR120	59	57	52	43	45	49	NA	38	30	27	46	30	85	93	106	111	95	106	116	127	77	NA	82	101	86
Suinong 26	51	57	38	41	45	48.3333	29	40	30	28	45	29	97	103	101	111	94.6667	96.6667	118	128	74	NA	83	93	79
101S 1346	52	54	49	52	31	44.6667	29	38	31	27	35	21	110	115	102	110	101.333	115	111	118	83	NA	84	96	83
12155-2233B	63	70	53	61	50	NA	33	38	34	31	45	29	108	114	121	130	NA	NA	123	131	86	93	99	106	92
A66-2	64	65	53	51	34	54.3333	31	44	32	30	48	32	104	112	94	128	98.3333	109.667	127	NA	73	NA	95	101	87
Helongyoutai	52	56	50	46	NA	46	29	44	30	27	42	27	98	107	101	110	106	111.333	NA	NA	75	77	87	102	88
Jiyu 64	52	NA	49	NA	41	44.3333	NA	46	35	30	42	27	NA	NA	114	122	87.6667	98.6667	106	116	79	NA	88	100	86
Qingdou	64	64	53	39	42	54.3333	31	50	36	32	48	33	106	NA	102	110	123.333	133.333	111	122	83	NA	93	101	86
Silijia	50	49	46	34	30	44.3333	29	46	32	28	48	32	105	115	98	111	95.3333	106.333	112	122	78	NA	86	101	87
Heinong 44	49	49	43	30	29	42	29	34	29	28	41	33	104	NA	93	119	90.6667	106	94	103	82	NA	91	99	103
Heinong 46	49	49	38	29	NA	44.6667	31	36	29	28	40	34	96	104	89	120	90.6667	102.667	NA	NA	82	NA	93	99	88
Heinong 53	50	49	35	45	30	36.3333	29	34	30	28	41	33	101	107	107	118	84.3333	97.3333	101	114	84	NA	93	101	87
Heinong 58	52	52	44	40	32	44.6667	35	36	30	30	43	28	98	108	96	119	91.6667	105.667	94	105	82	NA	88	102	87
Heinong 59	49	49	39	37	30	41.3333	29	32	30	28	43	29	95	105	104	112	99.3333	117.333	96	105	84	NA	72	102	87
Heinong 64	46	50	44	31	30	41.3333	29	32	28	29	42	28	91	101	99	111	100.333	118.333	91	102	83	76	91	92	80
Kengfeng 17	50	49	NA	36	30	45	31	44	28	27	39	28	99	103	NA	NA	89	104	87	99	84	76	72	102	88
Kengfeng	51	51	40	35	27	44.3333	29	36	28	27	39	26	84	101	101	115	93.3333	105.333	100	108	83	74	88	100	85
Hefeng 50	51	49	45	33	27	41.3333	31	34	28	25	38	24	94	101	106	115	89.6667	101.667	86	100	83	75	87	101	84
Hefeng 55	48	49	40	35	26	36.6667	31	34	27	25	32	18	85	104	106	117	94	100	91	101	83	75	88	101	87
Suinong 27	54	60	43	44	30	46.6667	29	50	30	28	36	21	100	106	98	114	104.667	119.667	89	101	83	73	86	98	84
Suinong 30	51	49	41	35	29	39.6667	31	34	27	25	33	19	91	101	96	107	88.6667	104.667	90	100	77	NA	88	100	86
Suinong 31	48	49	43	NA	28	41.6667	26	40	27	25	33	18	90	107	99	116	84.6667	112	90	101	80	79	87	100	85
Heihe 45	47	47	35	32	27	40.5	29	32	27	NA	32	17	98	103	93	99	90.5	104.5	87	94	79	NA	NA	103	88
Fengshou 24	48	48	36	29	27	28.3333	26	32	27	25	34	21	94	102	94	104	63.3333	75.3333	89	100	81	73	87	101	89
Fengshou 25	49	47	43	32	26	37.3333	29	32	28	26	35	20	72	100	100	115	94.6667	114.667	89	99	79	NA	88	93	78
Fengshou 27	50	48	37	34	27	31	29	34	28	26	43	27	93	102	96	104	71.3333	84.3333	88	97	79	77	87	102	86
Kexin 1	46	49	36	30	29	26.3333	37	34	27	26	38	25	95	104	96	104	62	74	88	97	80	NA	88	101	85
Beidou 21	49	47	41	28	NA	42.6667	31	34	27	25	36	21	89	99	98	103	96	109	NA	NA	79	73	71	93	81
Baodigao	52	51	49	41	32	49.6667	29	34	30	28	35	21	101	112	113	122	92.3333	107.667	107	117	72	NA	93	102	88
Chi 382	NA	54	55	56	32	47	33	44	30	28	45	30	112	117	117	129	98.6667	107.667	105	115	75	NA	88	100	86
Jiyu 89	55	52	49	44	49	55.3333	31	36	32	28	49	34	102	109	116	125	103.333	114.333	124	NA	80	NA	72	101	85
Jiyu 90	50	57	45	37	35	44.3333	29	44	33	29	48	33	106	111	115	121	102.667	113.667	110	122	80	87	97	101	87
Liaodou 3	59	65	50	53	45	55	35	34	33	30	48	33	NA	NA	129	NA	104	114	109	120	79	NA	97	115	98
Zihua4	65	61	52	51	41	47.6667	29	36	28	27	49	34	107	116	114	117	100	110	113	123	82	NA	88	100	85
Qinghuangdou	64	66	51	36	41	49	29	36	32	29	43	26	103	NA	111	123	99.6667	110.667	114	126	75	90	97	136	119
Jilin 35	55	53	45	35	32	65	NA	34	30	28	43	28	99	NA	115	121	109	120	114	NA	82	83	90	101	87
203 S1492	57	70	51	38	43	56.6667	29	40	31	29	46	31	98	109	119	127	97.3333	110.333	118	126	81	NA	89	102	86
A66-1	62	56	39	34	35	58.3333	29	34	30	27	45	29	97	105	92	127	101.667	112.667	117	125	73	90	93	95	83
Amsoy	53	56	47	35	38	45	29	36	30	28	43	28	107	114	120	129	94.3333	109.333	120	130	73	NA	87	101	86
30762 ASGROW A 1939	56	64	45	45	38	54	31	36	28	28	35	22	96	106	121	128	100.333	115	114	124	73	NA	88	98	86
Jiyu 58	50	49	43	42	31	43.3333	29	32	28	26	42	26	90	101	96	112	87.3333	98.3333	95	107	77	NA	87	100	86
Jiyu 84	55	56	46	28	33	45	29	34	30	28	42	27	92	97	110	123	89	100	108	120	78	NA	81	100	87
Wubaojin	49	51	47	42	47	NA	29	38	30	28	48	33	96	104	106	115	NA	NA	123	NA	82	72	82	102	86
Yapoche	56	64	NA	34	34	49	29	40	32	29	48	33	105	112	NA	NA	102	112	114	125	81	NA	99	101	85
Suinong 26	48	50	48	39	NA	47.6667	26	38	30	29	45	29	99	110	108	116	93.6667	104.667	NA	NA	77	NA	97	95	80
Hefeng 51	50	51	42	35	29	63.6667	29	32	30	26	36	23	100	102	99	109	91	99.6667	91	100	83	74	87	101	86
Suinong 22	48	49	44	35	27	45.3333	26	40	27	25	36	21	100	101	100	117	100.667	108.667	89	103	83	75	89	98	85
Xiaolimoshidou	51	70	50	NA	38	52.3333	26	34	32	29	48	32	NA	NA	106	111	99	109	110	120	73	NA	77	92	79
Moshidougong 503	68	75	NA	NA	NA	46.3333	39	NA	33	31	50	34	NA	NA	NA	NA	103	113.333	NA	NA	76	NA	88	99	86
Fangzhengmoshidou	63	66	52	62	43	49.6667	31	34	30	26	44	29	113	116	116	128	98	109.667	126	NA	77	NA	72	105	89
Sidou 11	76	79	66	68	67	71	39	40	36	35	48	34	NA	NA	NA	NA	115.667	127.667	NA	NA	89	99	103	114	101
Xiaohuangdou	60	66	49	33	34	52.6667	29	54	30	28	43	28	90	101	115	124	99.3333	109	107	118	82	NA	91	101	86
Gaofeng 1	71	47	52	50	49	60.6667	35	46	36	33	46	31	NA	NA	NA	NA	107	118	125	NA	92	96	102	105	90
12003-2233B	66	76	54	61	50	NA	33	38	35	34	45	29	114	117	120	131	NA	NA	121	129	85	NA	73	95	83
AGRIPRO	63	66	50	44	36	47.6667	NA	36	30	28	47	32	105	93	117	126	95	109.333	106	117	73	NA	85	102	85
Handou 5	68	72	49	55	48	62.3333	35	46	34	32	49	33	105	NA	117	NA	108	119	125	NA	92	93	99	104	89
130L	49	50	39	29	30	44.6667	26	44	25	24	33	18	89	96	92	96	66.6667	77.6667	81	93	73	NA	71	93	76
073-16	51	54	38	35	31	40.6667	29	38	31	28	38	26	102	108	90	98	84.6667	98.6667	89	95	73	70	77	95	85
Kariyutaka	54	60	36	39	NA	38.3333	NA	50	31	28	34	19	93	105	106	118	77.3333	88.3333	NA	NA	82	90	99	136	119
Iwahime	61	57	40	40	38	NA	39	NA	32	29	39	24	100	111	115	120	NA	NA	105	116	78	89	97	109	91
Jiyu 47	51	53	49	44	38	44	31	36	29	28	45	30	102	106	115	121	101.333	112.333	100	113	74	NA	81	101	86
Jindou3 3	82	84	53	60	59	78.6667	37	48	32	34	49	34	107	113	122	NA	114	134.333	129	NA	81	NA	92	101	87
Jinzhou 4-1	78	77	57	62	56	57.6667	33	50	33	31	49	35	NA	NA	123	NA	104.667	113.667	119	129	79	NA	72	102	86
Tianedan	90	74	68	NA	72	73	41	64	39	35	42	27	NA	NA	NA	NA	113.667	124.667	NA	NA	85	100	102	97	86
Shuyang Xiaonizha	107	100	NA	90	84	72	46	58	40	40	48	34	NA	NA	NA	NA	114	124	NA	NA	93	91	99	101	97
9L	83	56	43	39	59	46.6667	31	46	28	26	33	18	110	NA	109	122	107	118	121	131	75	71	79	98	86
Jin	79	80	64	57	60	64.6667	39	60	36	33	41	25	NA	NA	119	126	107.667	119.333	129	NA	82	76	88	100	86
Nattoshoryu	113	NA	70	NA	80	60	55	85	43	42	62	46	NA	NA	NA	NA	102.667	113.667	NA	NA	94	104	110	114	99
Longxuan 1	51	51	51	NA	35	45	29	44	30	29	48	32	NA	NA	118	124	95.6667	106.667	115	127	94	NA	88	116	99
Heinong 48	52	50	46	31	30	36.6667	NA	36	29	28	40	33	94	96	103	120	83.3333	95.3333	94	106	83	NA	94	99	98
Heinong 51	51	53	46	37	30	43	31	36	30	28	45	32	91	102	103	119	87.3333	99.3333	96	108	83	NA	89	105	88
Heinong 54	51	50	44	47	30	38.3333	29	34	30	28	43	28	94	100	103	117	83.3333	96.3333	102	113	83	NA	72	101	87
Mufeng 7	50	49	46	38	29	37.3333	31	38	28	27	43	32	99	104	99	118	98.6667	116	89	101	84	75	72	109	97
Kenfeng 7	48	49	38	40	29	36.3333	29	32	28	27	46	31	102	107	97	109	99.3333	116.333	92	103	84	77	88	93	86
Heihe 25	46	49	35	34	30	34.6667	26	36	26	24	32	17	92	101	85	99	86.6667	102.667	91	99	79	78	86	102	87
Heihe 36	48	48	36	33	29	41.6667	29	32	28	25	34	19	88	101	96	103	87	101	89	97	80	NA	88	101	86
Heihe 48	46	49	47	NA	29	39.6667	26	32	26	25	33	18	NA	NA	111	119	85.3333	99.3333	88	98	79	76	86	104	89
2530—5621	75	79	55	45	NA	64	31	38	36	33	36	22	96	107	NA	NA	117.667	131	NA	NA	83	NA	87	101	87
052-903	50	56	44	36	31	NA	29	34	28	26	37	22	98	110	101	104	NA	NA	77	90	79	NA	84	93	81
Chasedou	67	70	59	52	31	44	NA	38	28	27	40	25	110	115	118	129	104.667	108	93	101	75	NA	82	99	86
Xiaojinhuang	64	56	52	35	39	54.3333	31	44	30	28	37	22	91	100	109	120	99.3333	109.333	111	122	82	NA	82	97	81
Xudou 15	81	84	66	60	67	73	39	48	39	38	46	36	NA	NA	NA	NA	115	127	NA	NA	92	NA	98	111	103
Huangbaozhū	68	75	49	33	45	55	29	48	35	32	43	28	100	107	116	127	100.667	110.667	119	130	83	NA	86	101	86
Jilincailihua	75	80	34	NA	47	65.6667	29	34	28	26	44	29	NA	NA	117	125	109.667	120.667	126	NA	73	NA	77	100	86
Jiyu 72	51	52	46	39	36	45.3333	29	40	30	27	42	28	105	113	116	123	92	103	114	124	78	NA	82	100	85
Panshidou	78	79	52	50	56	72.3333	39	54	39	38	48	33	107	NA	130	NA	121	131.333	125	NA	82	NA	73	110	104
Xindadou1	53	51	50	33	44	45.3333	29	44	28	26	48	33	101	110	116	122	97	107.667	123	131	82	NA	96	102	86
Changnong 13	52	58	52	38	39	56	31	40	32	29	49	33	102	113	117	125	108.667	115.667	125	NA	82	NA	88	102	87
Changnong 14	65	56	51	41	38	54.3333	29	38	32	29	49	33	107	113	115	124	104.333	113.333	123	NA	82	NA	89	102	86
Changnong 16	52	56	48	41	36	44.6667	NA	36	30	28	47	32	100	112	104	114	111.333	111.667	112	122	82	NA	89	102	86
Jiyu 101	79	77	54	49	NA	65.6667	39	NA	33	28	45	30	97	110	109	120	109.667	120.667	NA	NA	82	NA	81	94	79
lexiton	79	79	62	55	66	73	39	52	33	32	48	32	NA	NA	NA	NA	116	127	129	NA	82	88	96	139	125
Huaidou 6	88	87	72	66	71	71.3333	48	52	43	34	48	41	NA	NA	NA	NA	114	125.333	NA	NA	88	98	102	109	98
Yudou 22	107	56	81	71	78	68	58	56	43	41	50	37	NA	NA	NA	NA	111	122	NA	NA	94	97	103	111	99
Wandou 28	100	95	72	68	72	72	48	54	43	41	48	37	NA	NA	NA	NA	121	126	NA	NA	93	NA	99	110	106
Kenfeng 16	51	54	NA	42	29	46.6667	29	34	28	27	46	33	91	100	NA	NA	103	118	89	101	84	73	86	79	87
Shanning 14	79	81	63	56	55	70.6667	39	48	35	31	46	28	NA	NA	107	NA	115.667	127.667	131	NA	92	77	87	105	87
Shanning 15	79	79	49	57	49	66.3333	39	54	36	32	45	30	107	NA	116	NA	111.667	120.333	120	130	92	92	98	104	87
Zhonghuang 42	94	85	66	61	56	69.6667	NA	23	38	39	48	33	NA	NA	NA	NA	112.667	123.667	130	NA	92	97	101	100	86
Qihuang 32	89	90	69	60	70	70.3333	35	50	38	37	49	34	NA	NA	NA	NA	111.333	122	NA	NA	87	NA	97	101	87
Xudou 9	79	87	69	65	NA		32	46	38	41	46	36	NA	NA	NA	NA	NA	NA	NA	NA	92	89	98	109	97
Jiyu 87	53	NA	47	37	32	45.6667	NA	46	30	28	48	33	106	111	113	122	96.3333	107.333	101	107	78	NA	82	101	87
Shinmejiro	88	88	70	64	68	72.3333	43	58	38	45	48	32	NA	NA	NA	NA	115.333	126.333	NA	NA	85	103	108	140	125
Hedou 12	91	89	67	61	69	71.6667	44	54	43	41	53	37	NA	NA	NA	NA	114.667	125.667	NA	NA	93	NA	97	105	89
Yangzhousanhuang	NA	NA	90	83	NA	71	62	89	44	41	49	34	NA	NA	NA	NA	113.667	124.667	NA	NA	97	95	101	114	97
Wujiangchishudou	115	NA	91	84	NA	45	58	78	44	43	61	45	NA	NA	NA	NA	113.333	124.333	NA	NA	97	104	109	114	101
Huaidou 4	91	90	71	72	70	70.6667	46	54	42	41	48	44	NA	NA	NA	NA	112.333	123.667	NA	NA	92	NA	99	111	92
Fengdihuang	69	75	54	62	38	71.3333	31	44	36	32	44	29	116	NA	120	130	110.667	126.667	113	125	82	92	98	95	82
Guandou 1	64	64	69	67	67	70.6667	37	52	40	40	48	35	NA	NA	NA	NA	113	124.333	NA	NA	91	NA	98	112	98
Jilin 20	55	51	46	32	NA	54.6667	41	34	29	27	44	29	96	106	112	123	101.667	111.667	NA	NA	82	NA	72	101	86
Jilin 30	68	70	51	48	31	60	31	36	33	29	44	29	107	NA	116	NA	104.333	114.333	114	125	82	NA	89	101	87
Jiyu 59	64	64	46	37	34	75.6667	29	44	29	27	42	27	97	111	112	124	90.6667	101.667	103	117	78	NA	82	100	86
Jiyu 63	64	75	55	41	41	56.3333	31	36	30	27	44	29	102	112	122	130	103	114	118	128	78	NA	85	100	87
Qingrenheidou	89	NA	52	48	65	70.3333	NA	52	41	37	48	33	NA	NA	127	NA	119.333	129.333	NA	NA	86	NA	97	101	87
Shidadou1	63	56	40	36	40	45.3333	29	34	32	28	42	28	99	109	107	116	106.667	116.667	114	126	80	NA	86	99	88
Tiejiasilidou	64	68	51	48	46	64	29	40	30	28	46	32	90	101	117	124	105.333	116.333	126	NA	80	NA	85	79	81
Tiejiazi	55	65	44	35	45	46.6667	29	36	30	29	48	33	94	107	NA	NA	103.667	113.667	115	127	79	NA	89	102	87
Tonghuapingdingxiang	80	82	53	42	55	74.3333	NA	50	35	32	48	33	96	115	115	127	116	126	123	NA	82	NA	88	101	87
Tongnong13	56	65	52	45	36	60	31	46	33	30	49	34	101	108	117	125	102	112	110	122	81	NA	87	100	85
Youhuangdou	94	95	55	43	71	72.6667	43	60	37	36	49	34	106	113	NA	NA	115.667	126	NA	NA	82	NA	102	101	86
Changnong18	69	66	47		32	50.6667	29	46	35	31	48	33	NA	NA	113	126	103.333	112.667	123	NA	82	NA	94	102	86
Changnong20	59	65	49	NA	33	52.6667	29	36	32	29	49	33	NA	NA	116	122	102.667	112.667	114	124	82	NA	87	101	87
Changnong4	62	56	49	45	36	44.6667	NA	36	32	28	49	33	96	108	116	123	102.333	112.333	114	126	83	NA	88	100	85
Zhonghuang39	89	90	49	79	58	74.3333	37	56	42	38	48	33	NA	NA	NA	NA	118.333	128.333	131	NA	88	91	99	100	84
Changnong50	59	61	48	37	45	44	37	38	30	27	46	61	101	110	111	121	94	115	120	130	82	NA	88	101	86
Misuzudaizu	102	93	NA	69	30	44	58	NA	42	41	49	33	NA	NA	NA	NA	94	106	97	112	80	103	105	114	99
Youbian 30	100	100	79	64	84	55	50	70	47	45	49	36	NA	NA	NA	NA	94	106	NA	NA	93	NA	102	111	106
Gedenshirazu	106	94	42	51	73	71.6667	50	58	39	38	48	31	NA	NA	114	126	113.667	124.667	NA	NA	85	NA	109	114	99
Zhongdou 19	107	99	NA	79	72	72	48	54	42	38	49	36	NA	NA	NA	NA	113.667	124.667	NA	NA	89	97	103	109	106
Zhonghuang 13	88	88	67	63	69	66	43	48	41	37	48	34	NA	NA	NA	NA	109	120	NA	NA	92	93	98	110	103
Zhoudou 12	100	97	NA	46	71	72.3333	53	66	43	41	48	37	NA	NA	NA	NA	116.333	127	NA	NA	93	NA	73	111	105
Huaidou 8	88	87	67	60	70	72	46	46	38	36	48	35	NA	NA	NA	NA	113.667	124.667	NA	NA	92	97	101	103	102
Huaidou 9	90	90	67	67	69	71	48	54	41	35	48	42	NA	NA	NA	NA	102.333	123.333	NA	NA	92	90	99	104	107
Suinong 29	67	69	45	37	35	60.3333	31	40	30	28	36	21	98	107	97	121	117.333	126.667	100	108	80	NA	86	99	85
Huaidou 11	91	90	70	66	NA	71.6667	50	60	43	40	49	42	NA	NA	NA	NA	114.333	125.667	NA	NA	100	100	103	108	102
Xudou 3	97	88	77	82	77	71.3333	48	56	42	41	46	37	NA	NA	NA	NA	113.667	124.667	NA	NA	95	91	73	115	106
Xudou 135	107	92	67	68	74	70	48	56	43	41	48	39	NA	NA	NA	NA	112.333	123.333	NA	NA	95	97	102	115	103
Jintannidou3	NA	NA	95	84	NA	NA	58	85	43	42	67	52	NA	NA	NA	NA	NA	NA	NA	NA	103	104	110	114	113
Zhenjianghuangdou	NA	NA	93	90	NA	NA	58	85	44	42	61	47	NA	NA	NA	NA	NA	NA	NA	NA	103	104	109	115	103
73（1，3）	NA	92	93	91	NA	NA	58	64	44	43	62	47	NA	NA	NA	NA	NA	NA	NA	NA	103	104	110	116	106
Liyangmaojiajia	NA	NA	93	86	79	NA	60	83	46	43	61	46	NA	NA	NA	NA	NA	NA	NA	NA	104	NA	109	114	103
Rugaosizhaoxiang	NA	NA	92	85	NA	NA	58	83	43	43	68	53	NA	NA	NA	NA	NA	NA	NA	NA	95	105	112	132	118
6-77	91	89	47	57	73	NA	40	56	41	40	65	51	NA	NA	115	122	NA	NA	NA	NA	94	NA	102	125	119
Yixingqinghuangdou	NA	NA	87	86	79	NA	58	74	43	43	64	52	NA	NA	NA	NA	NA	NA	NA	NA	95	NA	105	134	121
Haimenchūsibai	NA	NA	99	91	NA	NA	62	80	49	45	67	53	NA	NA	NA	NA	NA	NA	NA	NA	97	NA	105	128	117
Rudongwanlǜhuang	NA	NA	71	96	NA	NA	NA	66	43	42	48	33	NA	NA	NA	NA	NA	NA	NA	NA	94	NA	106	117	104
Haimendengxifeng	NA	NA	90	NA	NA	NA	58	72	43	41	48	33	NA	NA	NA	NA	NA	NA	NA	NA	95	NA	106	121	115
Xudou 14	82	84	66	61	67	71.3333	36	46	38	37	48	38	NA	NA	NA	NA	114.667	126.667	NA	NA	92	NA	98	110	103
Chamoshidou	90	81	61	51	60	68.3333	37	46	35	34	48	32	107	121	129	NA	107.333	126.333	NA	NA	77	NA	84	114	99
Daheiqi	50	51	46	56	31	42	29	34	30	27	42	27	98	105	104	114	96.3333	107	108	120	78	NA	86	95	82
Heimoshidou	74	79	53	65	50	65.6667	31	38	30	29	45	30	116	124	115	127	109.667	119.667	123	NA	80	NA	86	102	88
Pixian Ruantiaozhi	100	94	78	72	69	NA	NA	60	43	40	48	34	NA	NA	NA	NA	NA	NA	NA	NA	91	100	104	115	105
Qinganheidou	69	67	52	47	43	44.6667	31	40	32	29	48	32	99	108	112	126	105.667	115.667	119	129	78	77	87	101	88
Yuejin 4	107	111	67	62	91	74.3333	NA	58	44	44	48	38	NA	NA	NA	NA	114.333	125.667	NA	NA	95	97	102	111	102
Bay	93	89	75	69	72	71	38	64	40	37	48	32	NA	NA	NA	NA	112	123	NA	NA	82	96	101	104	89
Jiangyinhuangdou	NA	NA	94	86	83	NA	NA	91	50	51	65	51	NA	NA	NA	NA	NA	NA	NA	NA	103	NA	115	120	108
Huangdali	75	77	69	63	50	71	31	44	34	32	43	28	NA	NA	132	NA	115.667	125.667	119	130	82	NA	88	102	87
Donghai Pingdinghuang	NA	100	NA	47	88	71.3333	62	86	48	43	49	38	NA	NA	NA	NA	114.333	125.667	NA	NA	97	98	101	113	97
Koitozairai	115	NA	87	79	87	NA	62	NA	50	49	52	36	NA	NA	NA	NA	NA	NA	NA	NA	117	NA	115	135	119
Iwaikuro	114	101	96	83	83	56	60	83	49	49	71	55	NA	NA	NA	NA	99.3333	110.333	NA	NA	107	104	118	146	131
Youbian 4	90	88	NA	67	83	61.3333	53	50	40	41	49	37	NA	NA	NA	NA	106	118.333	NA	NA	97	NA	102	114	102
Lǜrouheipidou	113	103	41	42	87	71	NA	78	50	47	58	42	102	113	117	122	114	125	NA	NA	112	103	NA	144	133
Jiadingshanghaidou	NA	NA	88	81	NA	NA	NA	91	53	52	49	35	NA	NA	NA	NA	NA	NA	NA	NA	104	NA	113	134	119
Rugaoguihuahuang	NA	NA	97	88	NA	NA	NA	97	62	60	71	56	NA	NA	NA	NA	NA	NA	NA	NA	108	NA	116	133	119
Danyanghuangdou	NA	NA	125	81	NA	NA	NA	83	53	52	68	54	NA	NA	NA	NA	NA	NA	NA	NA	105	NA	115	131	117
Taicangchichehuang	NA	NA	90	87	81	NA	NA	101	63	63	70	55	NA	NA	NA	NA	NA	NA	NA	NA	112	NA	115	137	122
Tongshandazili	NA	NA	131	90	NA	NA	NA	101	53	54	67	51	NA	NA	NA	NA	NA	NA	NA	NA	105	NA	116	132	119
	Note: NA, data not available. HRB, Harbin; MDJ,Mudanjiang; GZL, Gongzhuling;HA, Huaian;NJ, Nanjing;11,2011;12, 2012
