# Supplementary material for: Allelic Variations at Four Major Maturity E Genes and Transcriptional Abundance of the E1 Gene Are Associated with Flowering Time and Maturity of Soybean Cultivars
Source: PLoS One. 2014 May 15;9(5):e97636. doi: 10.1371/journal.pone.0097636 (PMC4022622; doi:10.1371/journal.pone.0097636)
Supplement: Table S4 — Multivariate analysis of allelic variations at E1 , E2 , E3 , and E4 and their combinations on flowering time (R1) using IBM SPSS Statistics 17.0 (www-01.ibm.com/software/analytics/spss) based on Generalized Linear Models (GML) and Type III Sum of Squares. (XLSX) [file pone.0097636.s004.xlsx]

## Sheet: Table S4
	Table S4. Multivariate analysis of allelic variations at E1, E2, E3, and E4 and their combinations on flowering time (R1) using IBM SPSS Statistics 17.0 (www-01.ibm.com/software/analytics/spss) based on Generalized Linear Models and Type III Sum of Squares.
	Between-Subjects Factors
			N
	E1	E1	59
		e1-as	38
		e1-fs	1
		e1-n1	3
	E2	e2	89
		E2	12
	E3	e3-fs	4
		E3-Ha	33
		E3-Mi	32
		e3-tr	32
	E4	E4	96
		e4-kes	1
		e4-SORE1	4
	Tests of Between-Subjects Effects
	Source	Dependent Variable#	Type III Sum of Squares	df	Mean Square	F	Sig.
	Corrected Model	R1_HRB_11	13632.258a	17	801.898	5.912	0
		R1_HRB_12	15670.194b	17	921.776	4.99	0
		R1_MDJ_11	9038.928c	17	531.702	4.355	0
		R1_MDJ_12	8144.820d	17	479.107	5.514	0
		R1_GZL_11	13385.644e	17	787.391	4.753	0
		R1_GZL_12	10033.973f	17	590.234	6.233	0
		R1_JN_11	3853.217g	17	226.66	3.445	0
		R1_JN_12	1866.242h	17	109.779	2.842	0.001
		R1_HA_11	1303.242i	17	76.661	4.015	0
		R1_HA_12	1352.754j	17	79.574	4.709	0
		R1_NJ_11	1735.960k	17	102.115	4.657	0
		R1_NJ_12	2043.527l	17	120.207	3.313	0
	Intercept	R1_HRB_11	50832.4	1	50832.4	374.76	0
		R1_HRB_12	51602	1	51602	279.37	0
		R1_MDJ_11	26156.4	1	26156.4	214.246	0
		R1_MDJ_12	30397.4	1	30397.4	349.86	0
		R1_GZL_11	21955.2	1	21955.2	132.531	0
		R1_GZL_12	33533.1	1	33533.1	354.111	0
		R1_JN_11	26711.2	1	26711.2	406.032	0
		R1_JN_12	14184.8	1	14184.8	367.251	0
		R1_HA_11	11544.2	1	11544.2	604.531	0
		R1_HA_12	13256.9	1	13256.9	784.571	0
		R1_NJ_11	23471.4	1	23471.4	1070.52	0
		R1_NJ_12	9353.19	1	9353.19	257.785	0
	E1	R1_HRB_11	1284.71	3	428.238	3.157	0.029
		R1_HRB_12	1677.22	3	559.073	3.027	0.034
		R1_MDJ_11	1128.95	3	376.317	3.082	0.032
		R1_MDJ_12	1347.17	3	449.056	5.168	0.003
		R1_GZL_11	1098.28	3	366.094	2.21	0.093
		R1_GZL_12	440.714	3	146.905	1.551	0.207
		R1_JN_11	773.828	3	257.943	3.921	0.011
		R1_JN_12	192.575	3	64.192	1.662	0.182
		R1_HA_11	125.336	3	41.779	2.188	0.096
		R1_HA_12	125.528	3	41.843	2.476	0.067
		R1_NJ_11	159.007	3	53.002	2.417	0.072
		R1_NJ_12	221.326	3	73.775	2.033	0.116
	E2	R1_HRB_11	347.996	1	347.996	2.566	0.113
		R1_HRB_12	505.557	1	505.557	2.737	0.102
		R1_MDJ_11	1032.54	1	1032.54	8.457	0.005
		R1_MDJ_12	417.079	1	417.079	4.8	0.031
		R1_GZL_11	256.117	1	256.117	1.546	0.217
		R1_GZL_12	18.772	1	18.772	0.198	0.657
		R1_JN_11	89.814	1	89.814	1.365	0.246
		R1_JN_12	34.889	1	34.889	0.903	0.345
		R1_HA_11	14.492	1	14.492	0.759	0.386
		R1_HA_12	11.743	1	11.743	0.695	0.407
		R1_NJ_11	98.421	1	98.421	4.489	0.037
		R1_NJ_12	48.73	1	48.73	1.343	0.25
	E3	R1_HRB_11	938.138	3	312.713	2.305	0.083
		R1_HRB_12	568.839	3	189.613	1.027	0.385
		R1_MDJ_11	832.082	3	277.361	2.272	0.086
		R1_MDJ_12	404.25	3	134.75	1.551	0.208
		R1_GZL_11	469.967	3	156.656	0.946	0.422
		R1_GZL_12	981.638	3	327.213	3.455	0.02
		R1_JN_11	282.656	3	94.219	1.432	0.239
		R1_JN_12	119.467	3	39.822	1.031	0.383
		R1_HA_11	109.064	3	36.355	1.904	0.135
		R1_HA_12	116.871	3	38.957	2.306	0.083
		R1_NJ_11	134.217	3	44.739	2.041	0.114
		R1_NJ_12	150.394	3	50.131	1.382	0.254
	E4	R1_HRB_11	350.517	2	175.258	1.292	0.28
		R1_HRB_12	333.974	2	166.987	0.904	0.409
		R1_MDJ_11	537.695	2	268.848	2.202	0.117
		R1_MDJ_12	160.585	2	80.293	0.924	0.401
		R1_GZL_11	454.457	2	227.229	1.372	0.259
		R1_GZL_12	123.672	2	61.836	0.653	0.523
		R1_JN_11	18.431	2	9.215	0.14	0.869
		R1_JN_12	71.27	2	35.635	0.923	0.402
		R1_HA_11	35.527	2	17.763	0.93	0.399
		R1_HA_12	40.813	2	20.407	1.208	0.304
		R1_NJ_11	162.227	2	81.114	3.7	0.029
		R1_NJ_12	163.09	2	81.545	2.247	0.112
	E1 * E2	R1_HRB_11	78.506	1	78.506	0.579	0.449
		R1_HRB_12	82.14	1	82.14	0.445	0.507
		R1_MDJ_11	12.287	1	12.287	0.101	0.752
		R1_MDJ_12	30.791	1	30.791	0.354	0.553
		R1_GZL_11	215.803	1	215.803	1.303	0.257
		R1_GZL_12	355.901	1	355.901	3.758	0.056
		R1_JN_11	41.678	1	41.678	0.634	0.428
		R1_JN_12	31.064	1	31.064	0.804	0.372
		R1_HA_11	13.916	1	13.916	0.729	0.396
		R1_HA_12	17.101	1	17.101	1.012	0.317
		R1_NJ_11	0.407	1	0.407	0.019	0.892
		R1_NJ_12	11.222	1	11.222	0.309	0.58
	E1 * E3	R1_HRB_11	721.969	2	360.985	2.661	0.076
		R1_HRB_12	983.848	2	491.924	2.663	0.076
		R1_MDJ_11	297.246	2	148.623	1.217	0.301
		R1_MDJ_12	712.835	2	356.418	4.102	0.02
		R1_GZL_11	683.777	2	341.889	2.064	0.133
		R1_GZL_12	187.774	2	93.887	0.991	0.375
		R1_JN_11	427.554	2	213.777	3.25	0.044
		R1_JN_12	288.139	2	144.07	3.73	0.028
		R1_HA_11	181.07	2	90.535	4.741	0.011
		R1_HA_12	172.111	2	86.055	5.093	0.008
		R1_NJ_11	83.633	2	41.817	1.907	0.155
		R1_NJ_12	188.705	2	94.352	2.6	0.08
	E1 * E4	R1_HRB_11	0	0	.	.	.
		R1_HRB_12	0	0	.	.	.
		R1_MDJ_11	0	0	.	.	.
		R1_MDJ_12	0	0	.	.	.
		R1_GZL_11	0	0	.	.	.
		R1_GZL_12	0	0	.	.	.
		R1_JN_11	0	0	.	.	.
		R1_JN_12	0	0	.	.	.
		R1_HA_11	0	0	.	.	.
		R1_HA_12	0	0	.	.	.
		R1_NJ_11	0	0	.	.	.
		R1_NJ_12	0	0	.	.	.
	E2 * E3	R1_HRB_11	283.729	2	141.864	1.046	0.356
		R1_HRB_12	207.422	2	103.711	0.561	0.573
		R1_MDJ_11	219.227	2	109.613	0.898	0.411
		R1_MDJ_12	226.38	2	113.19	1.303	0.277
		R1_GZL_11	212.444	2	106.222	0.641	0.529
		R1_GZL_12	75.149	2	37.574	0.397	0.674
		R1_JN_11	288.248	2	144.124	2.191	0.118
		R1_JN_12	81.733	2	40.866	1.058	0.352
		R1_HA_11	56.697	2	28.348	1.485	0.233
		R1_HA_12	43.696	2	21.848	1.293	0.28
		R1_NJ_11	171.641	2	85.821	3.914	0.024
		R1_NJ_12	117.255	2	58.628	1.616	0.205
	E2 * E4	R1_HRB_11	0	0	.	.	.
		R1_HRB_12	0	0	.	.	.
		R1_MDJ_11	0	0	.	.	.
		R1_MDJ_12	0	0	.	.	.
		R1_GZL_11	0	0	.	.	.
		R1_GZL_12	0	0	.	.	.
		R1_JN_11	0	0	.	.	.
		R1_JN_12	0	0	.	.	.
		R1_HA_11	0	0	.	.	.
		R1_HA_12	0	0	.	.	.
		R1_NJ_11	0	0	.	.	.
		R1_NJ_12	0	0	.	.	.
	E3 * E4	R1_HRB_11	0	0	.	.	.
		R1_HRB_12	0	0	.	.	.
		R1_MDJ_11	0	0	.	.	.
		R1_MDJ_12	0	0	.	.	.
		R1_GZL_11	0	0	.	.	.
		R1_GZL_12	0	0	.	.	.
		R1_JN_11	0	0	.	.	.
		R1_JN_12	0	0	.	.	.
		R1_HA_11	0	0	.	.	.
		R1_HA_12	0	0	.	.	.
		R1_NJ_11	0	0	.	.	.
		R1_NJ_12	0	0	.	.	.
	E1 * E2 * E3	R1_HRB_11	28.046	1	28.046	0.207	0.65
		R1_HRB_12	41.368	1	41.368	0.224	0.637
		R1_MDJ_11	0.312	1	0.312	0.003	0.96
		R1_MDJ_12	338.397	1	338.397	3.895	0.052
		R1_GZL_11	12.118	1	12.118	0.073	0.787
		R1_GZL_12	0.105	1	0.105	0.001	0.974
		R1_JN_11	120.597	1	120.597	1.833	0.179
		R1_JN_12	32.849	1	32.849	0.85	0.359
		R1_HA_11	13.142	1	13.142	0.688	0.409
		R1_HA_12	11.55	1	11.55	0.684	0.411
		R1_NJ_11	1.356	1	1.356	0.062	0.804
		R1_NJ_12	1.07	1	1.07	0.029	0.864
	E1 * E2 * E4	R1_HRB_11	0	0	.	.	.
		R1_HRB_12	0	0	.	.	.
		R1_MDJ_11	0	0	.	.	.
		R1_MDJ_12	0	0	.	.	.
		R1_GZL_11	0	0	.	.	.
		R1_GZL_12	0	0	.	.	.
		R1_JN_11	0	0	.	.	.
		R1_JN_12	0	0	.	.	.
		R1_HA_11	0	0	.	.	.
		R1_HA_12	0	0	.	.	.
		R1_NJ_11	0	0	.	.	.
		R1_NJ_12	0	0	.	.	.
	E1 * E3 * E4	R1_HRB_11	0	0	.	.	.
		R1_HRB_12	0	0	.	.	.
		R1_MDJ_11	0	0	.	.	.
		R1_MDJ_12	0	0	.	.	.
		R1_GZL_11	0	0	.	.	.
		R1_GZL_12	0	0	.	.	.
		R1_JN_11	0	0	.	.	.
		R1_JN_12	0	0	.	.	.
		R1_HA_11	0	0	.	.	.
		R1_HA_12	0	0	.	.	.
		R1_NJ_11	0	0	.	.	.
		R1_NJ_12	0	0	.	.	.
	E2 * E3 * E4	R1_HRB_11	0	0	.	.	.
		R1_HRB_12	0	0	.	.	.
		R1_MDJ_11	0	0	.	.	.
		R1_MDJ_12	0	0	.	.	.
		R1_GZL_11	0	0	.	.	.
		R1_GZL_12	0	0	.	.	.
		R1_JN_11	0	0	.	.	.
		R1_JN_12	0	0	.	.	.
		R1_HA_11	0	0	.	.	.
		R1_HA_12	0	0	.	.	.
		R1_NJ_11	0	0	.	.	.
		R1_NJ_12	0	0	.	.	.
	E1 * E2 * E3 * E4	R1_HRB_11	0	0	.	.	.
		R1_HRB_12	0	0	.	.	.
		R1_MDJ_11	0	0	.	.	.
		R1_MDJ_12	0	0	.	.	.
		R1_GZL_11	0	0	.	.	.
		R1_GZL_12	0	0	.	.	.
		R1_JN_11	0	0	.	.	.
		R1_JN_12	0	0	.	.	.
		R1_HA_11	0	0	.	.	.
		R1_HA_12	0	0	.	.	.
		R1_NJ_11	0	0	.	.	.
		R1_NJ_12	0	0	.	.	.
	Error	R1_HRB_11	11258.1	83	135.64
		R1_HRB_12	15330.8	83	184.709
		R1_MDJ_11	10133.1	83	122.086
		R1_MDJ_12	7211.4	83	86.884
		R1_GZL_11	13749.8	83	165.66
		R1_GZL_12	7859.83	83	94.697
		R1_JN_11	5460.25	83	65.786
		R1_JN_12	3205.82	83	38.624
		R1_HA_11	1584.98	83	19.096
		R1_HA_12	1402.45	83	16.897
		R1_NJ_11	1819.8	83	21.925
		R1_NJ_12	3011.48	83	36.283
	Total	R1_HRB_11	456962	101
		R1_HRB_12	469638	101
		R1_MDJ_11	240967	101
		R1_MDJ_12	281434	101
		R1_GZL_11	233374	101
		R1_GZL_12	315731	101
		R1_JN_11	197441	101
		R1_JN_12	120878	101
		R1_HA_11	97914	101
		R1_HA_12	111297	101
		R1_NJ_11	197073	101
		R1_NJ_12	95356	101
	Corrected Total	R1_HRB_11	24890.4	100
		R1_HRB_12	31001	100
		R1_MDJ_11	19172.1	100
		R1_MDJ_12	15356.2	100
		R1_GZL_11	27135.4	100
		R1_GZL_12	17893.8	100
		R1_JN_11	9313.47	100
		R1_JN_12	5072.06	100
		R1_HA_11	2888.22	100
		R1_HA_12	2755.21	100
		R1_NJ_11	3555.76	100
		R1_NJ_12	5055.01	100
	a. R Squared = .548 (Adjusted R Squared = .455)
	b. R Squared = .505 (Adjusted R Squared = .404)
	c. R Squared = .471 (Adjusted R Squared = .363)
	d. R Squared = .530 (Adjusted R Squared = .434)
	e. R Squared = .493 (Adjusted R Squared = .390)
	f. R Squared = .561 (Adjusted R Squared = .471)
	g. R Squared = .414 (Adjusted R Squared = .294)
	h. R Squared = .368 (Adjusted R Squared = .238)
	i. R Squared = .451 (Adjusted R Squared = .339)
	j. R Squared = .491 (Adjusted R Squared = .387)
	k. R Squared = .488 (Adjusted R Squared = .383)
	l. R Squared = .404 (Adjusted R Squared = .282)
	#. HRB, Harbin; MDJ, Mudanjiang; GZL, Gongzhuling; HA, Huaian; NJ, Nanjing;11, 2011; 12, 2012
