# Supplementary material for: Allelic Variations at Four Major Maturity E Genes and Transcriptional Abundance of the E1 Gene Are Associated with Flowering Time and Maturity of Soybean Cultivars
Source: PLoS One. 2014 May 15;9(5):e97636. doi: 10.1371/journal.pone.0097636 (PMC4022622; doi:10.1371/journal.pone.0097636)
Supplement: Table S5 — Multivariate analysis of allelic variations at E1 , E2 , E3 , and E4 and their combination on maturity (R7 or R8) using IBM SPSS Statistics 17.0 (www-01.ibm.com/software/analytics/spss) based on Generalized Linear Models and Type III Sum of Squares. (XLSX) [file pone.0097636.s005.xlsx]

## Sheet: Table S5
	Table S5. Multivariate analysis of alleleic variations at E1, E2, E3, and E4 and their combinationson maturity (R7 or R8) using IBM SPSS Statistics 17.0 (www-01.ibm.com/software/analytics/spss) based on Generalized Linear Models and Type III Sum of Squares.
	Between-Subjects Factors
			N
	E1	E1	37
		e1-as	40
		e1-fs	2
		e1-n1	3
	E2	e2	74
		E2	8
	E3	e3-fs	6
		E3-Ha	24
		E3-Mi	18
		e3-tr	34
	E4	E4	77
		e4-kes	1
		e4-SORE1	4
	Tests of Between-Subjects Effects
	Source	Dependent Variable#	Type III Sum of Squares	df	Mean Square	F	Sig.
	Corrected Model	R7_MDJ_11	1844.579a	18	102.477	1.988	0.024
		R7_MDJ_12	5704.657b	18	316.925	6.125	0
		R7_GZL_11	10778.375c	18	598.799	8.112	0
		R7_GZL_12	6329.215d	18	351.623	3.442	0
		R7_HA_12	905.232e	18	50.291	4.218	0
		R8_HA_11	1638.778f	18	91.043	2.64	0.002
		R7_NJ_11	2092.472g	18	116.248	3.472	0
		R7_NJ_12	2097.080h	18	116.504	3.514	0
	Intercept	R7_MDJ_11	134285	1	134285	2604.69	0
		R7_MDJ_12	148193	1	148193	2864.02	0
		R7_GZL_11	146832	1	146832	1989.12	0
		R7_GZL_12	112959	1	112959	1105.89	0
		R7_HA_12	80730.7	1	80730.7	6770.37	0
		R8_HA_11	92840.1	1	92840.1	2692.33	0
		R7_NJ_11	140944	1	140944	4209.4	0
		R7_NJ_12	103679	1	103679	3127.15	0
	E1	R7_MDJ_11	408.507	3	136.169	2.641	0.057
		R7_MDJ_12	681.437	3	227.146	4.39	0.007
		R7_GZL_11	204.245	3	68.082	0.922	0.435
		R7_GZL_12	1491.28	3	497.092	4.867	0.004
		R7_HA_12	325.782	3	108.594	9.107	0
		R8_HA_11	151.549	3	50.516	1.465	0.233
		R7_NJ_11	850.943	3	283.648	8.471	0
		R7_NJ_12	917.769	3	305.923	9.227	0
	E2	R7_MDJ_11	357.087	1	357.087	6.926	0.011
		R7_MDJ_12	302.809	1	302.809	5.852	0.018
		R7_GZL_11	332.258	1	332.258	4.501	0.038
		R7_GZL_12	93.297	1	93.297	0.913	0.343
		R7_HA_12	0.179	1	0.179	0.015	0.903
		R8_HA_11	2.051	1	2.051	0.059	0.808
		R7_NJ_11	5.942	1	5.942	0.177	0.675
		R7_NJ_12	2.274	1	2.274	0.069	0.794
	E3	R7_MDJ_11	151.632	3	50.544	0.98	0.408
		R7_MDJ_12	214.94	3	71.647	1.385	0.256
		R7_GZL_11	598.211	3	199.404	2.701	0.053
		R7_GZL_12	389.902	3	129.967	1.272	0.292
		R7_HA_12	196.689	3	65.563	5.498	0.002
		R8_HA_11	322.194	3	107.398	3.115	0.032
		R7_NJ_11	22.031	3	7.344	0.219	0.883
		R7_NJ_12	9.216	3	3.072	0.093	0.964
	E4	R7_MDJ_11	151.281	2	75.64	1.467	0.238
		R7_MDJ_12	294.789	2	147.394	2.849	0.065
		R7_GZL_11	464.164	2	232.082	3.144	0.05
		R7_GZL_12	647.696	2	323.848	3.171	0.049
		R7_HA_12	96.947	2	48.474	4.065	0.022
		R8_HA_11	198.142	2	99.071	2.873	0.064
		R7_NJ_11	112.347	2	56.174	1.678	0.195
		R7_NJ_12	163.164	2	81.582	2.461	0.094
	E1 * E2	R7_MDJ_11	22.222	1	22.222	0.431	0.514
		R7_MDJ_12	63.643	1	63.643	1.23	0.272
		R7_GZL_11	34.131	1	34.131	0.462	0.499
		R7_GZL_12	3.08	1	3.08	0.03	0.863
		R7_HA_12	15.274	1	15.274	1.281	0.262
		R8_HA_11	0.08	1	0.08	0.002	0.962
		R7_NJ_11	1.243	1	1.243	0.037	0.848
		R7_NJ_12	1.989	1	1.989	0.06	0.807
	E1 * E3	R7_MDJ_11	62.667	3	20.889	0.405	0.75
		R7_MDJ_12	327.336	3	109.112	2.109	0.108
		R7_GZL_11	1164.55	3	388.184	5.259	0.003
		R7_GZL_12	127	3	42.333	0.414	0.743
		R7_HA_12	91.635	3	30.545	2.562	0.063
		R8_HA_11	51.086	3	17.029	0.494	0.688
		R7_NJ_11	23.466	3	7.822	0.234	0.873
		R7_NJ_12	37.684	3	12.561	0.379	0.769
	E1 * E4	R7_MDJ_11	0	0	.	.	.
		R7_MDJ_12	0	0	.	.	.
		R7_GZL_11	0	0	.	.	.
		R7_GZL_12	0	0	.	.	.
		R7_HA_12	0	0	.	.	.
		R8_HA_11	0	0	.	.	.
		R7_NJ_11	0	0	.	.	.
		R7_NJ_12	0	0	.	.	.
	E2 * E3	R7_MDJ_11	354.823	3	118.274	2.294	0.086
		R7_MDJ_12	186.491	3	62.164	1.201	0.317
		R7_GZL_11	845.352	3	281.784	3.817	0.014
		R7_GZL_12	240.914	3	80.305	0.786	0.506
		R7_HA_12	140.041	3	46.68	3.915	0.013
		R8_HA_11	292.422	3	97.474	2.827	0.046
		R7_NJ_11	58.768	3	19.589	0.585	0.627
		R7_NJ_12	53.401	3	17.8	0.537	0.659
	E2 * E4	R7_MDJ_11	0	0	.	.	.
		R7_MDJ_12	0	0	.	.	.
		R7_GZL_11	0	0	.	.	.
		R7_GZL_12	0	0	.	.	.
		R7_HA_12	0	0	.	.	.
		R8_HA_11	0	0	.	.	.
		R7_NJ_11	0	0	.	.	.
		R7_NJ_12	0	0	.	.	.
	E3 * E4	R7_MDJ_11	0	0	.	.	.
		R7_MDJ_12	0	0	.	.	.
		R7_GZL_11	0	0	.	.	.
		R7_GZL_12	0	0	.	.	.
		R7_HA_12	0	0	.	.	.
		R8_HA_11	0	0	.	.	.
		R7_NJ_11	0	0	.	.	.
		R7_NJ_12	0	0	.	.	.
	E1 * E2 * E3	R7_MDJ_11	0	0	.	.	.
		R7_MDJ_12	0	0	.	.	.
		R7_GZL_11	0	0	.	.	.
		R7_GZL_12	0	0	.	.	.
		R7_HA_12	0	0	.	.	.
		R8_HA_11	0	0	.	.	.
		R7_NJ_11	0	0	.	.	.
		R7_NJ_12	0	0	.	.	.
	E1 * E2 * E4	R7_MDJ_11	0	0	.	.	.
		R7_MDJ_12	0	0	.	.	.
		R7_GZL_11	0	0	.	.	.
		R7_GZL_12	0	0	.	.	.
		R7_HA_12	0	0	.	.	.
		R8_HA_11	0	0	.	.	.
		R7_NJ_11	0	0	.	.	.
		R7_NJ_12	0	0	.	.	.
	E1 * E3 * E4	R7_MDJ_11	0	0	.	.	.
		R7_MDJ_12	0	0	.	.	.
		R7_GZL_11	0	0	.	.	.
		R7_GZL_12	0	0	.	.	.
		R7_HA_12	0	0	.	.	.
		R8_HA_11	0	0	.	.	.
		R7_NJ_11	0	0	.	.	.
		R7_NJ_12	0	0	.	.	.
	E2 * E3 * E4	R7_MDJ_11	0	0	.	.	.
		R7_MDJ_12	0	0	.	.	.
		R7_GZL_11	0	0	.	.	.
		R7_GZL_12	0	0	.	.	.
		R7_HA_12	0	0	.	.	.
		R8_HA_11	0	0	.	.	.
		R7_NJ_11	0	0	.	.	.
		R7_NJ_12	0	0	.	.	.
	E1 * E2 * E3 * E4	R7_MDJ_11	0	0	.	.	.
		R7_MDJ_12	0	0	.	.	.
		R7_GZL_11	0	0	.	.	.
		R7_GZL_12	0	0	.	.	.
		R7_HA_12	0	0	.	.	.
		R8_HA_11	0	0	.	.	.
		R7_NJ_11	0	0	.	.	.
		R7_NJ_12	0	0	.	.	.
	Error	R7_MDJ_11	3247.97	63	51.555
		R7_MDJ_12	3259.79	63	51.743
		R7_GZL_11	4650.5	63	73.818
		R7_GZL_12	6435.01	63	102.143
		R7_HA_12	751.219	63	11.924
		R8_HA_11	2172.44	63	34.483
		R7_NJ_11	2109.43	63	33.483
		R7_NJ_12	2088.72	63	33.154
	Total	R7_MDJ_11	804227	82
		R7_MDJ_12	939455	82
		R7_GZL_11	933392	82
		R7_GZL_12	768476	82
		R7_HA_12	519599	82
		R8_HA_11	611660	82
		R7_NJ_11	833830	82
		R7_NJ_12	624148	82
	Corrected Total	R7_MDJ_11	5092.55	81
		R7_MDJ_12	8964.45	81
		R7_GZL_11	15428.9	81
		R7_GZL_12	12764.2	81
		R7_HA_12	1656.45	81
		R8_HA_11	3811.22	81
		R7_NJ_11	4201.9	81
		R7_NJ_12	4185.81	81
	a. R Squared = .362 (Adjusted R Squared = .180)
	b. R Squared = .636 (Adjusted R Squared = .532)
	c. R Squared = .699 (Adjusted R Squared = .612)
	d. R Squared = .496 (Adjusted R Squared = .352)
	e. R Squared = .546 (Adjusted R Squared = .417)
	f. R Squared = .430 (Adjusted R Squared = .267)
	g. R Squared = .498 (Adjusted R Squared = .355)
	h. R Squared = .501 (Adjusted R Squared = .358)
	#. MDJ, Mudanjiang; GZL, Gongzhuling; HA, Huaian; NJ, Nanjing;11, 2011; 12, 2012
