# Supplementary material for: Allelic Variations at Four Major Maturity E Genes and Transcriptional Abundance of the E1 Gene Are Associated with Flowering Time and Maturity of Soybean Cultivars
Source: PLoS One. 2014 May 15;9(5):e97636. doi: 10.1371/journal.pone.0097636 (PMC4022622; doi:10.1371/journal.pone.0097636)
Supplement: Table S6 — The correlation analysis of flowering time (R1) and R7 or R8 for about 50 cultivars (accessions) between 2013 and 2011/2012 at four experimental locations. (XLSX) [file pone.0097636.s006.xlsx]

## Sheet: Sheet1
Table S6. The correlation analysis of flowering time (R1) and R7 or R8 for about 50 cultivars (accessions) between 2013 and 2011/2012 at four experimental locations
	R1_Harbin_13	R1_Gongzhuling_13	R1_Mudanjiang_13	R1_Huaian_13
R1_Harbin_13#
R1_Gongzhuling_13	0.894046
R1_Mudanjiang_13	0.9361	0.922515
R1_Huaian_13	0.878869	0.910157	0.927813
R1_Harbin_12	0.952877	0.83181	0.953579	0.874378
R1_Mudanjiang_12	0.894976	0.850969	0.918665	0.88064
R1_Gongzhuling_12	0.742265	0.741302	0.696059	0.629055
R1_Jinan_12	0.894771	0.852419	0.895253	0.90296
R1_Huaian_12	0.942408	0.8831	0.934	0.963381
R1_Nanjing_12	0.843027	0.861972	0.850581	0.889088
R1_Harbin_11	0.884388	0.655687	0.823594	0.680418
R1-Mudanjiang_11	0.901022	0.882081	0.912926	0.879118
R1_Gongzhuling_11	0.946398	0.87969	0.910554	0.858123
R1_Jinan_11	0.75593	0.858464	0.860376	0.864949
R1_Huaian_11	0.936714	0.883316	0.938381	0.968394
R1_Nanjing_11	0.843027	0.861972	0.850581	0.889088
	R7_Gongzhuling_13	R8_Gongzhuling_13	R8_Mudanjiang_13
R7_Gongzhuling_13
R8_Gongzhuling_13	0.882011
R8_Mudanjiang_13	0.655009	0.658648
R7_Mudanjiang_12	0.684465	0.527181	0.783696
R8_Mudanjiang_12	0.651392	0.611188	0.767872
R7_Gongzhuling_12	0.737328	0.64497	0.427653
R8_Gongzhuling_12	0.609036	0.461965	0.240193
R7_Huaian_12	0.740452	0.420133	0.357627
R7_Nanjing_12	0.446732	0.259269	0.219698
R7_Mudanjiang_11	0.39457	0.403282	0.335287
R8_Mudanjiang_11	0.414877	0.467142	0.409078
R7_Gongzhuling_11	0.695201	0.67147	0.788217
R8_Gongzhuling_11	0.663137	0.696294	0.79108
R7_Jinan_11	0.742109	0.647075	0.586275
R8_Jinan_11	0.541069	0.615818	0.169647
R7_Huaian_11	0.845214	0.559462	0.274079
R8_Huaian_11	0.683726	0.41287	0.317247
R7_Nanjing_11	0.346838	0.212055	0.225522
#: displayed in a format of Stage of flowering_Location_year; 11, 2011; 12,2012; 13, 2013
