# Supplementary material for: Allelic Variations at Four Major Maturity E Genes and Transcriptional Abundance of the E1 Gene Are Associated with Flowering Time and Maturity of Soybean Cultivars
Source: PLoS One. 2014 May 15;9(5):e97636. doi: 10.1371/journal.pone.0097636 (PMC4022622; doi:10.1371/journal.pone.0097636)
Supplement: Table S7 — Two-way ANOVA analysis with Bonferroni posttests' test for flowering time (R1) of different genetic groups among different locations in 2011 and 2012 using GraphPad Prism version 5.00. (XLSX) [file pone.0097636.s007.xlsx]

## Sheet: Sheet1
Table S7. Two-way ANOVA analysis with Bonferroni posttests' test for flowering time (R1) of different genetic groups among different locations in 2011 and 2012 using GraphPad Prism version 5.00
Bonferroni posttests	% of total variation	P value
Interaction	4.94	< 0.0001
Column Factor	21.87	< 0.0001
Row Factor	23.31	< 0.0001
Source of Variation	P value summary	Significant?
Interaction	***	Yes
Column Factor	***	Yes
Row Factor	***	Yes
Source of Variation	Df	Sum-of-squares	Mean square	F
Interaction	77	29960	389.1	3.826
Column Factor	7	132500	18930	186.2
Row Factor	11	141300	12840	126.3
Residual	1775	180500	101.7
E1E3E4 vs E1E2E3E4
Row Factor	E1E3E4	E1E2E3E4	Difference	95% CI of diff.
Harbin_2012_R1	80.12	90.83	10.72	-1.559 to 22.99
Harbin_2011_R1	78.08	86.75	8.668	-3.679 to 21.02
Mudanjiang_2012_R1	57.92	79.41	21.49	10.70 to 32.28
Mudanjiang_2011_R1	54.37	69.26	14.89	4.587 to 25.19
Gongzhuling_2011_R1	56.19	70.53	14.35	3.006 to 25.69
Gongzhuling_2012_R1	63.56	63.33	-0.2288	-12.97 to 12.52
Jinan_2012_R1	40.07	43.4	3.335	-10.04 to 16.71
Jinan_2011_R1	48.5	69.17	20.67	10.13 to 31.20
Huaian_2012_R1	36.71	45.21	8.499	-1.777 to 18.78
Huaian_2011_R1	34.42	43.84	9.419	-0.8573 to 19.70
Nanjing 2011-R1	47.5	54.68	7.184	-3.092 to 17.46
Nanjing 2012-R1	34.4	40.16	5.754	-4.522 to 16.03
Row Factor	Difference	t	P value	Summary
Harbin_2012_R1	10.72	3.319	P < 0.05	*
Harbin_2011_R1	8.668	2.669	P > 0.05	ns
Mudanjiang_2012_R1	21.49	7.572	P < 0.001	***
Mudanjiang_2011_R1	14.89	5.494	P < 0.001	***
Gongzhuling_2011_R1	14.35	4.809	P < 0.001	***
Gongzhuling_2012_R1	-0.2288	0.06823	P > 0.05	ns
Jinan_2012_R1	3.335	0.9478	P > 0.05	ns
Jinan_2011_R1	20.67	7.456	P < 0.001	***
Huaian_2012_R1	8.499	3.144	P < 0.05	*
Huaian_2011_R1	9.419	3.484	P < 0.01	**
Nanjing 2011-R1	7.184	2.658	P > 0.05	ns
Nanjing 2012-R1	5.754	2.128	P > 0.05	ns
E1E3E4 vs E1E4(E3)
Row Factor	E1E3E4	E1E4(E3)	Difference	95% CI of diff.
Harbin_2012_R1	80.12	65.9	-14.22	-24.30 to -4.129
Harbin_2011_R1	78.08	61.55	-16.53	-26.70 to -6.360
Mudanjiang_2012_R1	57.92	50.3	-7.618	-17.79 to 2.553
Mudanjiang_2011_R1	54.37	47.12	-7.255	-17.99 to 3.481
Gongzhuling_2011_R1	56.19	43.65	-12.54	-22.74 to -2.335
Gongzhuling_2012_R1	63.56	50.22	-13.35	-23.46 to -3.232
Jinan_2012_R1	40.07	33.47	-6.592	-17.05 to 3.863
Jinan_2011_R1	48.5	43.86	-4.643	-14.61 to 5.325
Huaian_2012_R1	36.71	31.29	-5.426	-15.34 to 4.486
Huaian_2011_R1	34.42	29.71	-4.709	-14.62 to 5.203
Nanjing 2011-R1	47.5	42.43	-5.071	-14.98 to 4.840
Nanjing 2012-R1	34.4	28.1	-6.309	-16.22 to 3.603
Row Factor	Difference	t	P value	Summary
Harbin_2012_R1	-14.22	5.357	P < 0.001	***
Harbin_2011_R1	-16.53	6.178	P < 0.001	***
Mudanjiang_2012_R1	-7.618	2.847	P > 0.05	ns
Mudanjiang_2011_R1	-7.255	2.569	P > 0.05	ns
Gongzhuling_2011_R1	-12.54	4.671	P < 0.001	***
Gongzhuling_2012_R1	-13.35	5.016	P < 0.001	***
Jinan_2012_R1	-6.592	2.397	P > 0.05	ns
Jinan_2011_R1	-4.643	1.77	P > 0.05	ns
Huaian_2012_R1	-5.426	2.081	P > 0.05	ns
Huaian_2011_R1	-4.709	1.806	P > 0.05	ns
Nanjing 2011-R1	-5.071	1.945	P > 0.05	ns
Nanjing 2012-R1	-6.309	2.42	P > 0.05	ns
E1E3E4 vs E1
Row Factor	E1E3E4	E1	Difference	95% CI of diff.
Harbin_2012_R1	80.12	53.75	-26.37	-46.26 to -6.475
Harbin_2011_R1	78.08	55.25	-22.83	-42.77 to -2.898
Mudanjiang_2012_R1	57.92	38	-19.92	-39.85 to 0.01576
Mudanjiang_2011_R1	54.37	36	-18.37	-38.28 to 1.532
Gongzhuling_2011_R1	56.19	33	-23.19	-46.00 to -0.3740
Gongzhuling_2012_R1	63.56	39.89	-23.67	-46.45 to -0.8992
Jinan_2012_R1	40.07	32.33	-7.732	-30.57 to 15.11
Jinan_2011_R1	48.5	45.33	-3.167	-25.95 to 19.62
Huaian_2012_R1	36.71	30	-6.712	-26.60 to 13.18
Huaian_2011_R1	34.42	27.25	-7.173	-27.06 to 12.72
Nanjing 2011-R1	47.5	35.75	-11.75	-31.64 to 8.141
Nanjing 2012-R1	34.4	21.25	-13.15	-33.04 to 6.737
Row Factor	Difference	t	P value	Summary
Harbin_2012_R1	-26.37	5.039	P < 0.001	***
Harbin_2011_R1	-22.83	4.354	P < 0.001	***
Mudanjiang_2012_R1	-19.92	3.798	P < 0.01	**
Mudanjiang_2011_R1	-18.37	3.509	P < 0.01	**
Gongzhuling_2011_R1	-23.19	3.864	P < 0.01	**
Gongzhuling_2012_R1	-23.67	3.951	P < 0.001	***
Jinan_2012_R1	-7.732	1.287	P > 0.05	ns
Jinan_2011_R1	-3.167	0.5283	P > 0.05	ns
Huaian_2012_R1	-6.712	1.283	P > 0.05	ns
Huaian_2011_R1	-7.173	1.371	P > 0.05	ns
Nanjing 2011-R1	-11.75	2.246	P > 0.05	ns
Nanjing 2012-R1	-13.15	2.514	P > 0.05	ns
E1E3E4 vs e1-asE2(E3)E4
Row Factor	E1E3E4	e1-asE2(E3)E4	Difference	95% CI of diff.
Harbin_2012_R1	80.12	65.11	-15	-28.84 to -1.164
Harbin_2011_R1	78.08	68.56	-9.526	-23.43 to 4.376
Mudanjiang_2012_R1	57.92	52.75	-5.168	-19.79 to 9.449
Mudanjiang_2011_R1	54.37	53.29	-1.087	-16.54 to 14.36
Gongzhuling_2011_R1	56.19	45.63	-10.56	-25.20 to 4.077
Gongzhuling_2012_R1	63.56	55.33	-8.229	-22.81 to 6.349
Jinan_2012_R1	40.07	33.38	-6.69	-21.37 to 7.994
Jinan_2011_R1	48.5	41	-7.5	-22.10 to 7.097
Huaian_2012_R1	36.71	32.89	-3.823	-17.66 to 10.02
Huaian_2011_R1	34.42	30.67	-3.756	-17.60 to 10.08
Nanjing 2011-R1	47.5	46.67	-0.8333	-14.67 to 13.01
Nanjing 2012-R1	34.4	31.33	-3.071	-16.91 to 10.77
Row Factor	Difference	t	P value	Summary
Harbin_2012_R1	-15	4.121	P < 0.001	***
Harbin_2011_R1	-9.526	2.605	P > 0.05	ns
Mudanjiang_2012_R1	-5.168	1.344	P > 0.05	ns
Mudanjiang_2011_R1	-1.087	0.2674	P > 0.05	ns
Gongzhuling_2011_R1	-10.56	2.743	P > 0.05	ns
Gongzhuling_2012_R1	-8.229	2.146	P > 0.05	ns
Jinan_2012_R1	-6.69	1.732	P > 0.05	ns
Jinan_2011_R1	-7.5	1.953	P > 0.05	ns
Huaian_2012_R1	-3.823	1.05	P > 0.05	ns
Huaian_2011_R1	-3.756	1.032	P > 0.05	ns
Nanjing 2011-R1	-0.8333	0.2289	P > 0.05	ns
Nanjing 2012-R1	-3.071	0.8434	P > 0.05	ns
E1E3E4 vs e1-asE3E4
Row Factor	E1E3E4	e1-asE3E4	Difference	95% CI of diff.
Harbin_2012_R1	80.12	54.82	-25.29	-36.00 to -14.58
Harbin_2011_R1	78.08	57.06	-21.02	-31.81 to -10.23
Mudanjiang_2012_R1	57.92	46.5	-11.42	-22.46 to -0.3805
Mudanjiang_2011_R1	54.37	39	-15.37	-26.11 to -4.637
Gongzhuling_2011_R1	56.19	37.38	-18.81	-29.88 to -7.746
Gongzhuling_2012_R1	63.56	51.52	-12.04	-23.03 to -1.057
Jinan_2012_R1	40.07	29.25	-10.82	-21.94 to 0.3109
Jinan_2011_R1	48.5	36.47	-12.03	-22.79 to -1.267
Huaian_2012_R1	36.71	30.24	-6.476	-17.19 to 4.234
Huaian_2011_R1	34.42	27.88	-6.541	-17.25 to 4.169
Nanjing 2011-R1	47.5	43.88	-3.618	-14.33 to 7.092
Nanjing 2012-R1	34.4	28.82	-5.58	-16.29 to 5.130
Row Factor	Difference	t	P value	Summary
Harbin_2012_R1	-25.29	8.977	P < 0.001	***
Harbin_2011_R1	-21.02	7.406	P < 0.001	***
Mudanjiang_2012_R1	-11.42	3.932	P < 0.01	**
Mudanjiang_2011_R1	-15.37	5.443	P < 0.001	***
Gongzhuling_2011_R1	-18.81	6.462	P < 0.001	***
Gongzhuling_2012_R1	-12.04	4.167	P < 0.001	***
Jinan_2012_R1	-10.82	3.695	P < 0.01	**
Jinan_2011_R1	-12.03	4.249	P < 0.001	***
Huaian_2012_R1	-6.476	2.299	P > 0.05	ns
Huaian_2011_R1	-6.541	2.322	P > 0.05	ns
Nanjing 2011-R1	-3.618	1.284	P > 0.05	ns
Nanjing 2012-R1	-5.58	1.981	P > 0.05	ns
E1E3E4 vs e1-asE4
Row Factor	E1E3E4	e1-asE4	Difference	95% CI of diff.
Harbin_2012_R1	80.12	51.59	-28.53	-37.41 to -19.64
Harbin_2011_R1	78.08	52.31	-25.77	-34.75 to -16.79
Mudanjiang_2012_R1	57.92	43.79	-14.13	-23.11 to -5.144
Mudanjiang_2011_R1	54.37	38.54	-15.84	-24.85 to -6.820
Gongzhuling_2011_R1	56.19	32.07	-24.11	-33.34 to -14.89
Gongzhuling_2012_R1	63.56	42.55	-21.02	-29.93 to -12.10
Jinan_2012_R1	40.07	30.14	-9.922	-19.11 to -0.7338
Jinan_2011_R1	48.5	37.87	-10.63	-19.49 to -1.780
Huaian_2012_R1	36.71	29.5	-7.212	-16.00 to 1.577
Huaian_2011_R1	34.42	27.48	-6.94	-15.82 to 1.944
Nanjing 2011-R1	47.5	39.9	-7.6	-16.39 to 1.189
Nanjing 2012-R1	34.4	26.03	-8.371	-17.16 to 0.4183
Row Factor	Difference	t	P value	Summary
Harbin_2012_R1	-28.53	12.21	P < 0.001	***
Harbin_2011_R1	-25.77	10.91	P < 0.001	***
Mudanjiang_2012_R1	-14.13	5.978	P < 0.001	***
Mudanjiang_2011_R1	-15.84	6.677	P < 0.001	***
Gongzhuling_2011_R1	-24.11	9.94	P < 0.001	***
Gongzhuling_2012_R1	-21.02	8.961	P < 0.001	***
Jinan_2012_R1	-9.922	4.105	P < 0.001	***
Jinan_2011_R1	-10.63	4.566	P < 0.001	***
Huaian_2012_R1	-7.212	3.119	P < 0.05	*
Huaian_2011_R1	-6.94	2.969	P < 0.05	*
Nanjing 2011-R1	-7.6	3.287	P < 0.05	*
Nanjing 2012-R1	-8.371	3.62	P < 0.01	**
E1E3E4 vs e1-nf
Row Factor	E1E3E4	e1-nf	Difference	95% CI of diff.
Harbin_2012_R1	80.12	49.38	-30.73	-42.62 to -18.84
Harbin_2011_R1	78.08	49.54	-28.54	-40.50 to -16.58
Mudanjiang_2012_R1	57.92	31.92	-26	-37.95 to -14.04
Mudanjiang_2011_R1	54.37	33.56	-20.82	-34.68 to -6.957
Gongzhuling_2011_R1	56.19	30.6	-25.59	-38.91 to -12.26
Gongzhuling_2012_R1	63.56	42.52	-21.04	-34.90 to -7.184
Jinan_2012_R1	40.07	28.42	-11.65	-24.07 to 0.7775
Jinan_2011_R1	48.5	39.17	-9.333	-21.66 to 2.989
Huaian_2012_R1	36.71	27.38	-9.327	-21.21 to 2.560
Huaian_2011_R1	34.42	25.54	-8.885	-20.77 to 3.002
Nanjing 2011-R1	47.5	35.23	-12.27	-24.16 to -0.3823
Nanjing 2012-R1	34.4	20.31	-14.1	-25.98 to -2.209
Row Factor	Difference	t	P value	Summary
Harbin_2012_R1	-30.73	9.827	P < 0.001	***
Harbin_2011_R1	-28.54	9.072	P < 0.001	***
Mudanjiang_2012_R1	-26	8.263	P < 0.001	***
Mudanjiang_2011_R1	-20.82	5.709	P < 0.001	***
Gongzhuling_2011_R1	-25.59	7.299	P < 0.001	***
Gongzhuling_2012_R1	-21.04	5.772	P < 0.001	***
Jinan_2012_R1	-11.65	3.563	P < 0.01	**
Jinan_2011_R1	-9.333	2.879	P < 0.05	*
Huaian_2012_R1	-9.327	2.983	P < 0.05	*
Huaian_2011_R1	-8.885	2.841	P > 0.05	ns
Nanjing 2011-R1	-12.27	3.924	P < 0.01	**
Nanjing 2012-R1	-14.1	4.508	P < 0.001	***
E1E2E3E4 vs E1E4(E3)
Row Factor	E1E2E3E4	E1E4(E3)	Difference	95% CI of diff.
Harbin_2012_R1	90.83	65.9	-24.93	-38.93 to -10.94
Harbin_2011_R1	86.75	61.55	-25.2	-39.20 to -11.20
Mudanjiang_2012_R1	79.41	50.3	-29.11	-41.76 to -16.47
Mudanjiang_2011_R1	69.26	47.12	-22.15	-34.94 to -9.348
Gongzhuling_2011_R1	70.53	43.65	-26.88	-39.98 to -13.79
Gongzhuling_2012_R1	63.33	50.22	-13.12	-27.51 to 1.273
Jinan_2012_R1	43.4	33.47	-9.926	-24.90 to 5.050
Jinan_2011_R1	69.17	43.86	-25.31	-37.62 to -13.00
Huaian_2012_R1	45.21	31.29	-13.92	-26.06 to -1.787
Huaian_2011_R1	43.84	29.71	-14.13	-26.27 to -1.990
Nanjing 2011-R1	54.68	42.43	-12.26	-24.39 to -0.1181
Nanjing 2012-R1	40.16	28.1	-12.06	-24.20 to 0.07489
Row Factor	Difference	t	P value	Summary
Harbin_2012_R1	-24.93	6.771	P < 0.001	***
Harbin_2011_R1	-25.2	6.843	P < 0.001	***
Mudanjiang_2012_R1	-29.11	8.751	P < 0.001	***
Mudanjiang_2011_R1	-22.15	6.578	P < 0.001	***
Gongzhuling_2011_R1	-26.88	7.805	P < 0.001	***
Gongzhuling_2012_R1	-13.12	3.465	P < 0.01	**
Jinan_2012_R1	-9.926	2.519	P > 0.05	ns
Jinan_2011_R1	-25.31	7.813	P < 0.001	***
Huaian_2012_R1	-13.92	4.361	P < 0.001	***
Huaian_2011_R1	-14.13	4.425	P < 0.001	***
Nanjing 2011-R1	-12.26	3.838	P < 0.01	**
Nanjing 2012-R1	-12.06	3.778	P < 0.01	**
E1E2E3E4 vs E1
Row Factor	E1E2E3E4	E1	Difference	95% CI of diff.
Harbin_2012_R1	90.83	53.75	-37.08	-59.22 to -14.95
Harbin_2011_R1	86.75	55.25	-31.5	-53.63 to -9.368
Mudanjiang_2012_R1	79.41	38	-41.41	-62.71 to -20.11
Mudanjiang_2011_R1	69.26	36	-33.26	-54.35 to -12.17
Gongzhuling_2011_R1	70.53	33	-37.53	-61.78 to -13.29
Gongzhuling_2012_R1	63.33	39.89	-23.44	-48.41 to 1.524
Jinan_2012_R1	43.4	32.33	-11.07	-36.30 to 14.17
Jinan_2011_R1	69.17	45.33	-23.83	-47.74 to 0.07229
Huaian_2012_R1	45.21	30	-15.21	-36.30 to 5.878
Huaian_2011_R1	43.84	27.25	-16.59	-37.68 to 4.496
Nanjing 2011-R1	54.68	35.75	-18.93	-40.02 to 2.154
Nanjing 2012-R1	40.16	21.25	-18.91	-40.00 to 2.181
Row Factor	Difference	t	P value	Summary
Harbin_2012_R1	-37.08	6.369	P < 0.001	***
Harbin_2011_R1	-31.5	5.41	P < 0.001	***
Mudanjiang_2012_R1	-41.41	7.389	P < 0.001	***
Mudanjiang_2011_R1	-33.26	5.996	P < 0.001	***
Gongzhuling_2011_R1	-37.53	5.885	P < 0.001	***
Gongzhuling_2012_R1	-23.44	3.569	P < 0.01	**
Jinan_2012_R1	-11.07	1.667	P > 0.05	ns
Jinan_2011_R1	-23.83	3.79	P < 0.01	**
Huaian_2012_R1	-15.21	2.742	P > 0.05	ns
Huaian_2011_R1	-16.59	2.991	P < 0.05	*
Nanjing 2011-R1	-18.93	3.413	P < 0.01	**
Nanjing 2012-R1	-18.91	3.408	P < 0.01	**
E1E2E3E4 vs e1-asE2(E3)E4
Row Factor	E1E2E3E4	e1-asE2(E3)E4	Difference	95% CI of diff.
Harbin_2012_R1	90.83	65.11	-25.72	-42.63 to -8.818
Harbin_2011_R1	86.75	68.56	-18.19	-35.10 to -1.291
Mudanjiang_2012_R1	79.41	52.75	-26.66	-43.10 to -10.23
Mudanjiang_2011_R1	69.26	53.29	-15.98	-32.93 to 0.9717
Gongzhuling_2011_R1	70.53	45.63	-24.91	-41.69 to -8.126
Gongzhuling_2012_R1	63.33	55.33	-8	-25.81 to 9.812
Jinan_2012_R1	43.4	33.38	-10.03	-28.21 to 8.159
Jinan_2011_R1	69.17	41	-28.17	-44.46 to -11.88
Huaian_2012_R1	45.21	32.89	-12.32	-27.83 to 3.190
Huaian_2011_R1	43.84	30.67	-13.18	-28.69 to 2.337
Nanjing 2011-R1	54.68	46.67	-8.018	-23.53 to 7.494
Nanjing 2012-R1	40.16	31.33	-8.825	-24.34 to 6.687
Row Factor	Difference	t	P value	Summary
Harbin_2012_R1	-25.72	5.784	P < 0.001	***
Harbin_2011_R1	-18.19	4.092	P < 0.001	***
Mudanjiang_2012_R1	-26.66	6.166	P < 0.001	***
Mudanjiang_2011_R1	-15.98	3.583	P < 0.01	**
Gongzhuling_2011_R1	-24.91	5.642	P < 0.001	***
Gongzhuling_2012_R1	-8	1.707	P > 0.05	ns
Jinan_2012_R1	-10.03	2.096	P > 0.05	ns
Jinan_2011_R1	-28.17	6.573	P < 0.001	***
Huaian_2012_R1	-12.32	3.019	P < 0.05	*
Huaian_2011_R1	-13.18	3.229	P < 0.05	*
Nanjing 2011-R1	-8.018	1.965	P > 0.05	ns
Nanjing 2012-R1	-8.825	2.163	P > 0.05	ns
E1E2E3E4 vs e1-asE3E4
Row Factor	E1E2E3E4	e1-asE3E4	Difference	95% CI of diff.
Harbin_2012_R1	90.83	54.82	-36.01	-50.46 to -21.56
Harbin_2011_R1	86.75	57.06	-29.69	-44.14 to -15.24
Mudanjiang_2012_R1	79.41	46.5	-32.91	-46.26 to -19.56
Mudanjiang_2011_R1	69.26	39	-30.26	-43.06 to -17.47
Gongzhuling_2011_R1	70.53	37.38	-33.16	-46.94 to -19.38
Gongzhuling_2012_R1	63.33	51.52	-11.81	-26.83 to 3.202
Jinan_2012_R1	43.4	29.25	-14.15	-29.60 to 1.303
Jinan_2011_R1	69.17	36.47	-32.7	-45.66 to -19.73
Huaian_2012_R1	45.21	30.24	-14.98	-27.77 to -2.177
Huaian_2011_R1	43.84	27.88	-15.96	-28.76 to -3.162
Nanjing 2011-R1	54.68	43.88	-10.8	-23.60 to 1.996
Nanjing 2012-R1	40.16	28.82	-11.33	-24.13 to 1.463
Row Factor	Difference	t	P value	Summary
Harbin_2012_R1	-36.01	9.471	P < 0.001	***
Harbin_2011_R1	-29.69	7.809	P < 0.001	***
Mudanjiang_2012_R1	-32.91	9.37	P < 0.001	***
Mudanjiang_2011_R1	-30.26	8.989	P < 0.001	***
Gongzhuling_2011_R1	-33.16	9.149	P < 0.001	***
Gongzhuling_2012_R1	-11.81	2.991	P < 0.05	*
Jinan_2012_R1	-14.15	3.481	P < 0.01	**
Jinan_2011_R1	-32.7	9.587	P < 0.001	***
Huaian_2012_R1	-14.98	4.448	P < 0.001	***
Huaian_2011_R1	-15.96	4.74	P < 0.001	***
Nanjing 2011-R1	-10.8	3.208	P < 0.05	*
Nanjing 2012-R1	-11.33	3.367	P < 0.01	**
E1E2E3E4 vs e1-asE4
Row Factor	E1E2E3E4	e1-asE4	Difference	95% CI of diff.
Harbin_2012_R1	90.83	51.59	-39.25	-52.41 to -26.09
Harbin_2011_R1	86.75	52.31	-34.44	-47.60 to -21.28
Mudanjiang_2012_R1	79.41	43.79	-35.62	-47.33 to -23.91
Mudanjiang_2011_R1	69.26	38.54	-30.73	-42.12 to -19.33
Gongzhuling_2011_R1	70.53	32.07	-38.46	-50.80 to -26.11
Gongzhuling_2012_R1	63.33	42.55	-20.79	-34.36 to -7.213
Jinan_2012_R1	43.4	30.14	-13.26	-27.38 to 0.8650
Jinan_2011_R1	69.17	37.87	-31.3	-42.73 to -19.87
Huaian_2012_R1	45.21	29.5	-15.71	-26.95 to -4.471
Huaian_2011_R1	43.84	27.48	-16.36	-27.67 to -5.045
Nanjing 2011-R1	54.68	39.9	-14.78	-26.02 to -3.545
Nanjing 2012-R1	40.16	26.03	-14.12	-25.36 to -2.885
Row Factor	Difference	t	P value	Summary
Harbin_2012_R1	-39.25	11.34	P < 0.001	***
Harbin_2011_R1	-34.44	9.95	P < 0.001	***
Mudanjiang_2012_R1	-35.62	11.56	P < 0.001	***
Mudanjiang_2011_R1	-30.73	10.25	P < 0.001	***
Gongzhuling_2011_R1	-38.46	11.84	P < 0.001	***
Gongzhuling_2012_R1	-20.79	5.821	P < 0.001	***
Jinan_2012_R1	-13.26	3.568	P < 0.01	**
Jinan_2011_R1	-31.3	10.41	P < 0.001	***
Huaian_2012_R1	-15.71	5.313	P < 0.001	***
Huaian_2011_R1	-16.36	5.496	P < 0.001	***
Nanjing 2011-R1	-14.78	5	P < 0.001	***
Nanjing 2012-R1	-14.12	4.777	P < 0.001	***
E1E2E3E4 vs e1-nf
Row Factor	E1E2E3E4	e1-nf	Difference	95% CI of diff.
Harbin_2012_R1	90.83	49.38	-41.45	-56.79 to -26.10
Harbin_2011_R1	86.75	49.54	-37.21	-52.56 to -21.87
Mudanjiang_2012_R1	79.41	31.92	-47.49	-61.61 to -33.36
Mudanjiang_2011_R1	69.26	33.56	-35.71	-51.22 to -20.20
Gongzhuling_2011_R1	70.53	30.6	-39.93	-55.58 to -24.28
Gongzhuling_2012_R1	63.33	42.52	-20.81	-38.04 to -3.585
Jinan_2012_R1	43.4	28.42	-14.98	-31.40 to 1.430
Jinan_2011_R1	69.17	39.17	-30	-44.29 to -15.71
Huaian_2012_R1	45.21	27.38	-17.83	-31.62 to -4.028
Huaian_2011_R1	43.84	25.54	-18.3	-32.10 to -4.506
Nanjing 2011-R1	54.68	35.23	-19.45	-33.25 to -5.656
Nanjing 2012-R1	40.16	20.31	-19.85	-33.65 to -6.052
Row Factor	Difference	t	P value	Summary
Harbin_2012_R1	-41.45	10.27	P < 0.001	***
Harbin_2011_R1	-37.21	9.218	P < 0.001	***
Mudanjiang_2012_R1	-47.49	12.78	P < 0.001	***
Mudanjiang_2011_R1	-35.71	8.75	P < 0.001	***
Gongzhuling_2011_R1	-39.93	9.7	P < 0.001	***
Gongzhuling_2012_R1	-20.81	4.592	P < 0.001	***
Jinan_2012_R1	-14.98	3.47	P < 0.01	**
Jinan_2011_R1	-30	7.982	P < 0.001	***
Huaian_2012_R1	-17.83	4.911	P < 0.001	***
Huaian_2011_R1	-18.3	5.043	P < 0.001	***
Nanjing 2011-R1	-19.45	5.359	P < 0.001	***
Nanjing 2012-R1	-19.85	5.469	P < 0.001	***
E1E4(E3) vs E1
Row Factor	E1E4(E3)	E1	Difference	95% CI of diff.
Harbin_2012_R1	65.9	53.75	-12.15	-33.15 to 8.847
Harbin_2011_R1	61.55	55.25	-6.3	-27.30 to 14.70
Mudanjiang_2012_R1	50.3	38	-12.3	-33.30 to 8.697
Mudanjiang_2011_R1	47.12	36	-11.12	-32.42 to 10.19
Gongzhuling_2011_R1	43.65	33	-10.65	-34.38 to 13.08
Gongzhuling_2012_R1	50.22	39.89	-10.33	-34.06 to 13.41
Jinan_2012_R1	33.47	32.33	-1.14	-24.96 to 22.68
Jinan_2011_R1	43.86	45.33	1.476	-22.18 to 25.14
Huaian_2012_R1	31.29	30	-1.286	-22.20 to 19.63
Huaian_2011_R1	29.71	27.25	-2.464	-23.38 to 18.45
Nanjing 2011-R1	42.43	35.75	-6.679	-27.59 to 14.23
Nanjing 2012-R1	28.1	21.25	-6.845	-27.76 to 14.07
Row Factor	Difference	t	P value	Summary
Harbin_2012_R1	-12.15	2.2	P > 0.05	ns
Harbin_2011_R1	-6.3	1.141	P > 0.05	ns
Mudanjiang_2012_R1	-12.3	2.227	P > 0.05	ns
Mudanjiang_2011_R1	-11.12	1.984	P > 0.05	ns
Gongzhuling_2011_R1	-10.65	1.706	P > 0.05	ns
Gongzhuling_2012_R1	-10.33	1.654	P > 0.05	ns
Jinan_2012_R1	-1.14	0.182	P > 0.05	ns
Jinan_2011_R1	1.476	0.2372	P > 0.05	ns
Huaian_2012_R1	-1.286	0.2337	P > 0.05	ns
Huaian_2011_R1	-2.464	0.4479	P > 0.05	ns
Nanjing 2011-R1	-6.679	1.214	P > 0.05	ns
Nanjing 2012-R1	-6.845	1.244	P > 0.05	ns
E1E4(E3) vs e1-asE2(E3)E4
Row Factor	E1E4(E3)	e1-asE2(E3)E4	Difference	95% CI of diff.
Harbin_2012_R1	65.9	65.11	-0.7889	-16.18 to 14.60
Harbin_2011_R1	61.55	68.56	7.006	-8.381 to 22.39
Mudanjiang_2012_R1	50.3	52.75	2.45	-13.59 to 18.49
Mudanjiang_2011_R1	47.12	53.29	6.168	-11.05 to 23.38
Gongzhuling_2011_R1	43.65	45.63	1.975	-14.06 to 18.01
Gongzhuling_2012_R1	50.22	55.33	5.117	-10.92 to 21.15
Jinan_2012_R1	33.47	33.38	-0.09868	-16.26 to 16.06
Jinan_2011_R1	43.86	41	-2.857	-18.78 to 13.07
Huaian_2012_R1	31.29	32.89	1.603	-13.67 to 16.88
Huaian_2011_R1	29.71	30.67	0.9524	-14.32 to 16.23
Nanjing 2011-R1	42.43	46.67	4.238	-11.03 to 19.51
Nanjing 2012-R1	28.1	31.33	3.238	-12.03 to 18.51
Row Factor	Difference	t	P value	Summary
Harbin_2012_R1	-0.7889	0.1949	P > 0.05	ns
Harbin_2011_R1	7.006	1.731	P > 0.05	ns
Mudanjiang_2012_R1	2.45	0.5808	P > 0.05	ns
Mudanjiang_2011_R1	6.168	1.362	P > 0.05	ns
Gongzhuling_2011_R1	1.975	0.4682	P > 0.05	ns
Gongzhuling_2012_R1	5.117	1.213	P > 0.05	ns
Jinan_2012_R1	-0.09868	0.02322	P > 0.05	ns
Jinan_2011_R1	-2.857	0.6819	P > 0.05	ns
Huaian_2012_R1	1.603	0.399	P > 0.05	ns
Huaian_2011_R1	0.9524	0.237	P > 0.05	ns
Nanjing 2011-R1	4.238	1.055	P > 0.05	ns
Nanjing 2012-R1	3.238	0.8059	P > 0.05	ns
E1E4(E3) vs e1-asE3E4
Row Factor	E1E4(E3)	e1-asE3E4	Difference	95% CI of diff.
Harbin_2012_R1	65.9	54.82	-11.08	-23.72 to 1.569
Harbin_2011_R1	61.55	57.06	-4.491	-17.14 to 8.155
Mudanjiang_2012_R1	50.3	46.5	-3.8	-16.66 to 9.058
Mudanjiang_2011_R1	47.12	39	-8.118	-21.27 to 5.031
Gongzhuling_2011_R1	43.65	37.38	-6.275	-19.13 to 6.583
Gongzhuling_2012_R1	50.22	51.52	1.304	-11.55 to 14.16
Jinan_2012_R1	33.47	29.25	-4.224	-17.23 to 8.784
Jinan_2011_R1	43.86	36.47	-7.387	-19.89 to 5.120
Huaian_2012_R1	31.29	30.24	-1.05	-13.56 to 11.46
Huaian_2011_R1	29.71	27.88	-1.832	-14.34 to 10.67
Nanjing 2011-R1	42.43	43.88	1.454	-11.05 to 13.96
Nanjing 2012-R1	28.1	28.82	0.7283	-11.78 to 13.24
Row Factor	Difference	t	P value	Summary
Harbin_2012_R1	-11.08	3.33	P < 0.05	*
Harbin_2011_R1	-4.491	1.35	P > 0.05	ns
Mudanjiang_2012_R1	-3.8	1.123	P > 0.05	ns
Mudanjiang_2011_R1	-8.118	2.347	P > 0.05	ns
Gongzhuling_2011_R1	-6.275	1.855	P > 0.05	ns
Gongzhuling_2012_R1	1.304	0.3856	P > 0.05	ns
Jinan_2012_R1	-4.224	1.234	P > 0.05	ns
Jinan_2011_R1	-7.387	2.245	P > 0.05	ns
Huaian_2012_R1	-1.05	0.3193	P > 0.05	ns
Huaian_2011_R1	-1.832	0.5568	P > 0.05	ns
Nanjing 2011-R1	1.454	0.4419	P > 0.05	ns
Nanjing 2012-R1	0.7283	0.2214	P > 0.05	ns
E1E4(E3) vs e1-asE4
Row Factor	E1E4(E3)	e1-asE4	Difference	95% CI of diff.
Harbin_2012_R1	65.9	51.59	-14.31	-25.46 to -3.172
Harbin_2011_R1	61.55	52.31	-9.24	-20.38 to 1.903
Mudanjiang_2012_R1	50.3	43.79	-6.507	-17.65 to 4.635
Mudanjiang_2011_R1	47.12	38.54	-8.582	-20.37 to 3.205
Gongzhuling_2011_R1	43.65	32.07	-11.58	-22.89 to -0.2665
Gongzhuling_2012_R1	50.22	42.55	-7.671	-18.81 to 3.472
Jinan_2012_R1	33.47	30.14	-3.331	-14.72 to 8.063
Jinan_2011_R1	43.86	37.87	-5.99	-16.90 to 4.916
Huaian_2012_R1	31.29	29.5	-1.786	-12.69 to 9.121
Huaian_2011_R1	29.71	27.48	-2.232	-13.22 to 8.753
Nanjing 2011-R1	42.43	39.9	-2.529	-13.44 to 8.378
Nanjing 2012-R1	28.1	26.03	-2.062	-12.97 to 8.845
Row Factor	Difference	t	P value	Summary
Harbin_2012_R1	-14.31	4.883	P < 0.001	***
Harbin_2011_R1	-9.24	3.152	P < 0.05	*
Mudanjiang_2012_R1	-6.507	2.22	P > 0.05	ns
Mudanjiang_2011_R1	-8.582	2.768	P > 0.05	ns
Gongzhuling_2011_R1	-11.58	3.891	P < 0.01	**
Gongzhuling_2012_R1	-7.671	2.617	P > 0.05	ns
Jinan_2012_R1	-3.331	1.111	P > 0.05	ns
Jinan_2011_R1	-5.99	2.088	P > 0.05	ns
Huaian_2012_R1	-1.786	0.6224	P > 0.05	ns
Huaian_2011_R1	-2.232	0.7723	P > 0.05	ns
Nanjing 2011-R1	-2.529	0.8813	P > 0.05	ns
Nanjing 2012-R1	-2.062	0.7186	P > 0.05	ns
E1E4(E3) vs e1-nf
Row Factor	E1E4(E3)	e1-nf	Difference	95% CI of diff.
Harbin_2012_R1	65.9	49.38	-16.52	-30.17 to -2.858
Harbin_2011_R1	61.55	49.54	-12.01	-25.67 to 1.646
Mudanjiang_2012_R1	50.3	31.92	-18.38	-32.03 to -4.720
Mudanjiang_2011_R1	47.12	33.56	-13.56	-29.36 to 2.240
Gongzhuling_2011_R1	43.65	30.6	-13.05	-27.90 to 1.797
Gongzhuling_2012_R1	50.22	42.52	-7.698	-23.09 to 7.689
Jinan_2012_R1	33.47	28.42	-5.057	-19.19 to 9.078
Jinan_2011_R1	43.86	39.17	-4.69	-18.56 to 9.182
Huaian_2012_R1	31.29	27.38	-3.901	-17.43 to 9.627
Huaian_2011_R1	29.71	25.54	-4.176	-17.70 to 9.353
Nanjing 2011-R1	42.43	35.23	-7.198	-20.73 to 6.331
Nanjing 2012-R1	28.1	20.31	-7.788	-21.32 to 5.741
Row Factor	Difference	t	P value	Summary
Harbin_2012_R1	-16.52	4.597	P < 0.001	***
Harbin_2011_R1	-12.01	3.343	P < 0.05	*
Mudanjiang_2012_R1	-18.38	5.115	P < 0.001	***
Mudanjiang_2011_R1	-13.56	3.262	P < 0.05	*
Gongzhuling_2011_R1	-13.05	3.341	P < 0.05	*
Gongzhuling_2012_R1	-7.698	1.902	P > 0.05	ns
Jinan_2012_R1	-5.057	1.36	P > 0.05	ns
Jinan_2011_R1	-4.69	1.285	P > 0.05	ns
Huaian_2012_R1	-3.901	1.096	P > 0.05	ns
Huaian_2011_R1	-4.176	1.173	P > 0.05	ns
Nanjing 2011-R1	-7.198	2.022	P > 0.05	ns
Nanjing 2012-R1	-7.788	2.188	P > 0.05	ns
E1 vs e1-asE2(E3)E4
Row Factor	E1	e1-asE2(E3)E4	Difference	95% CI of diff.
Harbin_2012_R1	53.75	65.11	11.36	-11.67 to 34.40
Harbin_2011_R1	55.25	68.56	13.31	-9.730 to 36.34
Mudanjiang_2012_R1	38	52.75	14.75	-8.725 to 38.22
Mudanjiang_2011_R1	36	53.29	17.29	-6.742 to 41.31
Gongzhuling_2011_R1	33	45.63	12.63	-13.33 to 38.58
Gongzhuling_2012_R1	39.89	55.33	15.44	-10.51 to 41.40
Jinan_2012_R1	32.33	33.38	1.042	-24.91 to 26.99
Jinan_2011_R1	45.33	41	-4.333	-30.29 to 21.62
Huaian_2012_R1	30	32.89	2.889	-20.15 to 25.92
Huaian_2011_R1	27.25	30.67	3.417	-19.62 to 26.45
Nanjing 2011-R1	35.75	46.67	10.92	-12.12 to 33.95
Nanjing 2012-R1	21.25	31.33	10.08	-12.95 to 33.12
Row Factor	Difference	t	P value	Summary
Harbin_2012_R1	11.36	1.875	P > 0.05	ns
Harbin_2011_R1	13.31	2.196	P > 0.05	ns
Mudanjiang_2012_R1	14.75	2.388	P > 0.05	ns
Mudanjiang_2011_R1	17.29	2.735	P > 0.05	ns
Gongzhuling_2011_R1	12.63	1.849	P > 0.05	ns
Gongzhuling_2012_R1	15.44	2.262	P > 0.05	ns
Jinan_2012_R1	1.042	0.1526	P > 0.05	ns
Jinan_2011_R1	-4.333	0.6347	P > 0.05	ns
Huaian_2012_R1	2.889	0.4767	P > 0.05	ns
Huaian_2011_R1	3.417	0.5638	P > 0.05	ns
Nanjing 2011-R1	10.92	1.801	P > 0.05	ns
Nanjing 2012-R1	10.08	1.664	P > 0.05	ns
E1 vs e1-asE3E4
Row Factor	E1	e1-asE3E4	Difference	95% CI of diff.
Harbin_2012_R1	53.75	54.82	1.074	-20.23 to 22.38
Harbin_2011_R1	55.25	57.06	1.809	-19.49 to 23.11
Mudanjiang_2012_R1	38	46.5	8.5	-12.93 to 29.93
Mudanjiang_2011_R1	36	39	3	-18.30 to 24.30
Gongzhuling_2011_R1	33	37.38	4.375	-19.74 to 28.49
Gongzhuling_2012_R1	39.89	51.52	11.63	-12.49 to 35.75
Jinan_2012_R1	32.33	29.25	-3.083	-27.20 to 21.03
Jinan_2011_R1	45.33	36.47	-8.863	-32.87 to 15.14
Huaian_2012_R1	30	30.24	0.2353	-21.07 to 21.54
Huaian_2011_R1	27.25	27.88	0.6324	-20.67 to 21.94
Nanjing 2011-R1	35.75	43.88	8.132	-13.17 to 29.44
Nanjing 2012-R1	21.25	28.82	7.574	-13.73 to 28.88
Row Factor	Difference	t	P value	Summary
Harbin_2012_R1	1.074	0.1916	P > 0.05	ns
Harbin_2011_R1	1.809	0.3228	P > 0.05	ns
Mudanjiang_2012_R1	8.5	1.508	P > 0.05	ns
Mudanjiang_2011_R1	3	0.5353	P > 0.05	ns
Gongzhuling_2011_R1	4.375	0.6896	P > 0.05	ns
Gongzhuling_2012_R1	11.63	1.833	P > 0.05	ns
Jinan_2012_R1	-3.083	0.486	P > 0.05	ns
Jinan_2011_R1	-8.863	1.403	P > 0.05	ns
Huaian_2012_R1	0.2353	0.04199	P > 0.05	ns
Huaian_2011_R1	0.6324	0.1128	P > 0.05	ns
Nanjing 2011-R1	8.132	1.451	P > 0.05	ns
Nanjing 2012-R1	7.574	1.351	P > 0.05	ns
E1 vs e1-asE4
Row Factor	E1	e1-asE4	Difference	95% CI of diff.
Harbin_2012_R1	53.75	51.59	-2.164	-22.61 to 18.28
Harbin_2011_R1	55.25	52.31	-2.94	-23.39 to 17.51
Mudanjiang_2012_R1	38	43.79	5.793	-14.65 to 26.24
Mudanjiang_2011_R1	36	38.54	2.536	-17.95 to 23.03
Gongzhuling_2011_R1	33	32.07	-0.9259	-24.26 to 22.40
Gongzhuling_2012_R1	39.89	42.55	2.657	-20.59 to 25.91
Jinan_2012_R1	32.33	30.14	-2.19	-25.48 to 21.10
Jinan_2011_R1	45.33	37.87	-7.467	-30.68 to 15.75
Huaian_2012_R1	30	29.5	-0.5	-20.90 to 19.90
Huaian_2011_R1	27.25	27.48	0.2328	-20.21 to 20.68
Nanjing 2011-R1	35.75	39.9	4.15	-16.25 to 24.55
Nanjing 2012-R1	21.25	26.03	4.783	-15.62 to 25.19
Row Factor	Difference	t	P value	Summary
Harbin_2012_R1	-2.164	0.4023	P > 0.05	ns
Harbin_2011_R1	-2.94	0.5465	P > 0.05	ns
Mudanjiang_2012_R1	5.793	1.077	P > 0.05	ns
Mudanjiang_2011_R1	2.536	0.4704	P > 0.05	ns
Gongzhuling_2011_R1	-0.9259	0.1509	P > 0.05	ns
Gongzhuling_2012_R1	2.657	0.4344	P > 0.05	ns
Jinan_2012_R1	-2.19	0.3576	P > 0.05	ns
Jinan_2011_R1	-7.467	1.223	P > 0.05	ns
Huaian_2012_R1	-0.5	0.09315	P > 0.05	ns
Huaian_2011_R1	0.2328	0.04327	P > 0.05	ns
Nanjing 2011-R1	4.15	0.7731	P > 0.05	ns
Nanjing 2012-R1	4.783	0.8911	P > 0.05	ns
E1 vs e1-nf
Row Factor	E1	e1-nf	Difference	95% CI of diff.
Harbin_2012_R1	53.75	49.38	-4.365	-26.28 to 17.55
Harbin_2011_R1	55.25	49.54	-5.712	-27.63 to 16.21
Mudanjiang_2012_R1	38	31.92	-6.077	-28.00 to 15.84
Mudanjiang_2011_R1	36	33.56	-2.444	-25.48 to 20.59
Gongzhuling_2011_R1	33	30.6	-2.4	-27.63 to 22.83
Gongzhuling_2012_R1	39.89	42.52	2.63	-22.93 to 28.19
Jinan_2012_R1	32.33	28.42	-3.917	-28.66 to 20.83
Jinan_2011_R1	45.33	39.17	-6.167	-30.91 to 18.58
Huaian_2012_R1	30	27.38	-2.615	-24.53 to 19.30
Huaian_2011_R1	27.25	25.54	-1.712	-23.63 to 20.21
Nanjing 2011-R1	35.75	35.23	-0.5192	-22.44 to 21.40
Nanjing 2012-R1	21.25	20.31	-0.9423	-22.86 to 20.98
Row Factor	Difference	t	P value	Summary
Harbin_2012_R1	-4.365	0.7571	P > 0.05	ns
Harbin_2011_R1	-5.712	0.9905	P > 0.05	ns
Mudanjiang_2012_R1	-6.077	1.054	P > 0.05	ns
Mudanjiang_2011_R1	-2.444	0.4034	P > 0.05	ns
Gongzhuling_2011_R1	-2.4	0.3615	P > 0.05	ns
Gongzhuling_2012_R1	2.63	0.3911	P > 0.05	ns
Jinan_2012_R1	-3.917	0.6017	P > 0.05	ns
Jinan_2011_R1	-6.167	0.9473	P > 0.05	ns
Huaian_2012_R1	-2.615	0.4536	P > 0.05	ns
Huaian_2011_R1	-1.712	0.2968	P > 0.05	ns
Nanjing 2011-R1	-0.5192	0.09005	P > 0.05	ns
Nanjing 2012-R1	-0.9423	0.1634	P > 0.05	ns
e1-asE2(E3)E4 vs e1-asE3E4
Row Factor	e1-asE2(E3)E4	e1-asE3E4	Difference	95% CI of diff.
Harbin_2012_R1	65.11	54.82	-10.29	-26.09 to 5.515
Harbin_2011_R1	68.56	57.06	-11.5	-27.30 to 4.306
Mudanjiang_2012_R1	52.75	46.5	-6.25	-22.85 to 10.35
Mudanjiang_2011_R1	53.29	39	-14.29	-31.50 to 2.930
Gongzhuling_2011_R1	45.63	37.38	-8.25	-24.85 to 8.349
Gongzhuling_2012_R1	55.33	51.52	-3.813	-20.41 to 12.79
Jinan_2012_R1	33.38	29.25	-4.125	-20.72 to 12.47
Jinan_2011_R1	41	36.47	-4.529	-20.97 to 11.91
Huaian_2012_R1	32.89	30.24	-2.654	-18.46 to 13.15
Huaian_2011_R1	30.67	27.88	-2.784	-18.59 to 13.02
Nanjing 2011-R1	46.67	43.88	-2.784	-18.59 to 13.02
Nanjing 2012-R1	31.33	28.82	-2.51	-18.31 to 13.29
Row Factor	Difference	t	P value	Summary
Harbin_2012_R1	-10.29	2.475	P > 0.05	ns
Harbin_2011_R1	-11.5	2.766	P > 0.05	ns
Mudanjiang_2012_R1	-6.25	1.431	P > 0.05	ns
Mudanjiang_2011_R1	-14.29	3.154	P < 0.05	*
Gongzhuling_2011_R1	-8.25	1.889	P > 0.05	ns
Gongzhuling_2012_R1	-3.813	0.8731	P > 0.05	ns
Jinan_2012_R1	-4.125	0.9446	P > 0.05	ns
Jinan_2011_R1	-4.529	1.048	P > 0.05	ns
Huaian_2012_R1	-2.654	0.6383	P > 0.05	ns
Huaian_2011_R1	-2.784	0.6698	P > 0.05	ns
Nanjing 2011-R1	-2.784	0.6698	P > 0.05	ns
Nanjing 2012-R1	-2.51	0.6037	P > 0.05	ns
e1-asE2(E3)E4 vs e1-asE4
Row Factor	e1-asE2(E3)E4	e1-asE4	Difference	95% CI of diff.
Harbin_2012_R1	65.11	51.59	-13.52	-28.15 to 1.102
Harbin_2011_R1	68.56	52.31	-16.25	-30.87 to -1.618
Mudanjiang_2012_R1	52.75	43.79	-8.957	-24.27 to 6.352
Mudanjiang_2011_R1	53.29	38.54	-14.75	-30.95 to 1.449
Gongzhuling_2011_R1	45.63	32.07	-13.55	-28.98 to 1.880
Gongzhuling_2012_R1	55.33	42.55	-12.79	-28.10 to 2.522
Jinan_2012_R1	33.38	30.14	-3.232	-18.60 to 12.14
Jinan_2011_R1	41	37.87	-3.133	-18.39 to 12.12
Huaian_2012_R1	32.89	29.5	-3.389	-17.96 to 11.18
Huaian_2011_R1	30.67	27.48	-3.184	-17.81 to 11.44
Nanjing 2011-R1	46.67	39.9	-6.767	-21.34 to 7.803
Nanjing 2012-R1	31.33	26.03	-5.3	-19.87 to 9.269
Row Factor	Difference	t	P value	Summary
Harbin_2012_R1	-13.52	3.515	P < 0.01	**
Harbin_2011_R1	-16.25	4.222	P < 0.001	***
Mudanjiang_2012_R1	-8.957	2.224	P > 0.05	ns
Mudanjiang_2011_R1	-14.75	3.461	P < 0.01	**
Gongzhuling_2011_R1	-13.55	3.338	P < 0.05	*
Gongzhuling_2012_R1	-12.79	3.175	P < 0.05	*
Jinan_2012_R1	-3.232	0.7995	P > 0.05	ns
Jinan_2011_R1	-3.133	0.7808	P > 0.05	ns
Huaian_2012_R1	-3.389	0.8842	P > 0.05	ns
Huaian_2011_R1	-3.184	0.8274	P > 0.05	ns
Nanjing 2011-R1	-6.767	1.766	P > 0.05	ns
Nanjing 2012-R1	-5.3	1.383	P > 0.05	ns
e1-asE2(E3)E4 vs e1-nf
Row Factor	e1-asE2(E3)E4	e1-nf	Difference	95% CI of diff.
Harbin_2012_R1	65.11	49.38	-15.73	-32.35 to 0.8964
Harbin_2011_R1	68.56	49.54	-19.02	-35.64 to -2.394
Mudanjiang_2012_R1	52.75	31.92	-20.83	-38.05 to -3.601
Mudanjiang_2011_R1	53.29	33.56	-19.73	-39.05 to -0.4115
Gongzhuling_2011_R1	45.63	30.6	-15.03	-33.21 to 3.159
Gongzhuling_2012_R1	55.33	42.52	-12.81	-31.44 to 5.812
Jinan_2012_R1	33.38	28.42	-4.958	-22.46 to 12.54
Jinan_2011_R1	41	39.17	-1.833	-19.33 to 15.66
Huaian_2012_R1	32.89	27.38	-5.504	-22.13 to 11.12
Huaian_2011_R1	30.67	25.54	-5.128	-21.75 to 11.49
Nanjing 2011-R1	46.67	35.23	-11.44	-28.06 to 5.187
Nanjing 2012-R1	31.33	20.31	-11.03	-27.65 to 5.597
Row Factor	Difference	t	P value	Summary
Harbin_2012_R1	-15.73	3.596	P < 0.01	**
Harbin_2011_R1	-19.02	4.349	P < 0.001	***
Mudanjiang_2012_R1	-20.83	4.596	P < 0.001	***
Mudanjiang_2011_R1	-19.73	3.882	P < 0.01	**
Gongzhuling_2011_R1	-15.03	3.141	P < 0.05	*
Gongzhuling_2012_R1	-12.81	2.615	P > 0.05	ns
Jinan_2012_R1	-4.958	1.077	P > 0.05	ns
Jinan_2011_R1	-1.833	0.3983	P > 0.05	ns
Huaian_2012_R1	-5.504	1.259	P > 0.05	ns
Huaian_2011_R1	-5.128	1.173	P > 0.05	ns
Nanjing 2011-R1	-11.44	2.615	P > 0.05	ns
Nanjing 2012-R1	-11.03	2.521	P > 0.05	ns
e1-asE3E4 vs e1-asE4
Row Factor	e1-asE3E4	e1-asE4	Difference	95% CI of diff.
Harbin_2012_R1	54.82	51.59	-3.237	-14.95 to 8.472
Harbin_2011_R1	57.06	52.31	-4.748	-16.46 to 6.961
Mudanjiang_2012_R1	46.5	43.79	-2.707	-14.64 to 9.231
Mudanjiang_2011_R1	39	38.54	-0.4643	-12.25 to 11.32
Gongzhuling_2011_R1	37.38	32.07	-5.301	-17.40 to 6.793
Gongzhuling_2012_R1	51.52	42.55	-8.975	-20.91 to 2.963
Jinan_2012_R1	29.25	30.14	0.8929	-11.12 to 12.91
Jinan_2011_R1	36.47	37.87	1.396	-10.24 to 13.03
Huaian_2012_R1	30.24	29.5	-0.7353	-12.37 to 10.90
Huaian_2011_R1	27.88	27.48	-0.3996	-12.11 to 11.31
Nanjing 2011-R1	43.88	39.9	-3.982	-15.62 to 7.655
Nanjing 2012-R1	28.82	26.03	-2.79	-14.43 to 8.847
Row Factor	Difference	t	P value	Summary
Harbin_2012_R1	-3.237	1.051	P > 0.05	ns
Harbin_2011_R1	-4.748	1.542	P > 0.05	ns
Mudanjiang_2012_R1	-2.707	0.8619	P > 0.05	ns
Mudanjiang_2011_R1	-0.4643	0.1497	P > 0.05	ns
Gongzhuling_2011_R1	-5.301	1.666	P > 0.05	ns
Gongzhuling_2012_R1	-8.975	2.858	P > 0.05	ns
Jinan_2012_R1	0.8929	0.2825	P > 0.05	ns
Jinan_2011_R1	1.396	0.456	P > 0.05	ns
Huaian_2012_R1	-0.7353	0.2402	P > 0.05	ns
Huaian_2011_R1	-0.3996	0.1297	P > 0.05	ns
Nanjing 2011-R1	-3.982	1.301	P > 0.05	ns
Nanjing 2012-R1	-2.79	0.9114	P > 0.05	ns
e1-asE3E4 vs e1-nf
Row Factor	e1-asE3E4	e1-nf	Difference	95% CI of diff.
Harbin_2012_R1	54.82	49.38	-5.439	-19.56 to 8.685
Harbin_2011_R1	57.06	49.54	-7.52	-21.64 to 6.603
Mudanjiang_2012_R1	46.5	31.92	-14.58	-28.89 to -0.2631
Mudanjiang_2011_R1	39	33.56	-5.444	-21.25 to 10.36
Gongzhuling_2011_R1	37.38	30.6	-6.775	-22.23 to 8.678
Gongzhuling_2012_R1	51.52	42.52	-9.002	-24.97 to 6.970
Jinan_2012_R1	29.25	28.42	-0.8333	-15.47 to 13.81
Jinan_2011_R1	36.47	39.17	2.696	-11.76 to 17.15
Huaian_2012_R1	30.24	27.38	-2.851	-16.97 to 11.27
Huaian_2011_R1	27.88	25.54	-2.344	-16.47 to 11.78
Nanjing 2011-R1	43.88	35.23	-8.652	-22.78 to 5.472
Nanjing 2012-R1	28.82	20.31	-8.516	-22.64 to 5.608
Row Factor	Difference	t	P value	Summary
Harbin_2012_R1	-5.439	1.464	P > 0.05	ns
Harbin_2011_R1	-7.52	2.024	P > 0.05	ns
Mudanjiang_2012_R1	-14.58	3.871	P < 0.01	**
Mudanjiang_2011_R1	-5.444	1.31	P > 0.05	ns
Gongzhuling_2011_R1	-6.775	1.667	P > 0.05	ns
Gongzhuling_2012_R1	-9.002	2.142	P > 0.05	ns
Jinan_2012_R1	-0.8333	0.2164	P > 0.05	ns
Jinan_2011_R1	2.696	0.7091	P > 0.05	ns
Huaian_2012_R1	-2.851	0.7672	P > 0.05	ns
Huaian_2011_R1	-2.344	0.6308	P > 0.05	ns
Nanjing 2011-R1	-8.652	2.328	P > 0.05	ns
Nanjing 2012-R1	-8.516	2.292	P > 0.05	ns
e1-asE4 vs e1-nf
Row Factor	e1-asE4	e1-nf	Difference	95% CI of diff.
Harbin_2012_R1	51.59	49.38	-2.202	-15.00 to 10.59
Harbin_2011_R1	52.31	49.54	-2.772	-15.57 to 10.02
Mudanjiang_2012_R1	43.79	31.92	-11.87	-24.67 to 0.9250
Mudanjiang_2011_R1	38.54	33.56	-4.98	-19.67 to 9.709
Gongzhuling_2011_R1	32.07	30.6	-1.474	-15.66 to 12.72
Gongzhuling_2012_R1	42.55	42.52	-0.02745	-14.65 to 14.60
Jinan_2012_R1	30.14	28.42	-1.726	-14.95 to 11.50
Jinan_2011_R1	37.87	39.17	1.3	-11.79 to 14.39
Huaian_2012_R1	29.5	27.38	-2.115	-14.84 to 10.61
Huaian_2011_R1	27.48	25.54	-1.944	-14.74 to 10.85
Nanjing 2011-R1	39.9	35.23	-4.669	-17.40 to 8.060
Nanjing 2012-R1	26.03	20.31	-5.726	-18.45 to 7.003
Row Factor	Difference	t	P value	Summary
Harbin_2012_R1	-2.202	0.6541	P > 0.05	ns
Harbin_2011_R1	-2.772	0.8235	P > 0.05	ns
Mudanjiang_2012_R1	-11.87	3.526	P < 0.01	**
Mudanjiang_2011_R1	-4.98	1.289	P > 0.05	ns
Gongzhuling_2011_R1	-1.474	0.3949	P > 0.05	ns
Gongzhuling_2012_R1	-0.02745	0.007135	P > 0.05	ns
Jinan_2012_R1	-1.726	0.4961	P > 0.05	ns
Jinan_2011_R1	1.3	0.3774	P > 0.05	ns
Huaian_2012_R1	-2.115	0.6317	P > 0.05	ns
Huaian_2011_R1	-1.944	0.5776	P > 0.05	ns
Nanjing 2011-R1	-4.669	1.394	P > 0.05	ns
Nanjing 2012-R1	-5.726	1.71	P > 0.05	ns
