# Supplementary material for: Allelic Variations at Four Major Maturity E Genes and Transcriptional Abundance of the E1 Gene Are Associated with Flowering Time and Maturity of Soybean Cultivars
Source: PLoS One. 2014 May 15;9(5):e97636. doi: 10.1371/journal.pone.0097636 (PMC4022622; doi:10.1371/journal.pone.0097636)
Supplement: Table S8 — Two-way ANOVA analysis with Bonferroni posttests' test for maturity (R7 or R8) data of different genetic groups among different locations in 2011 and 2012 using GraphPad Prism version 5.00. (XLSX) [file pone.0097636.s008.xlsx]

## Sheet: Sheet1
Table S8. Two-way ANOVA analysis with Bonferroni posttests' test for maturity (R7 or R8) data of different genetic groups among different locations in 2011 and 2012 using GraphPad Prism version 5.00
Source of Variation	% of total variation	P value
Interaction	4.17	< 0.0001
Column Factor	12.82	< 0.0001
Row Factor	28.96	< 0.0001
Source of Variation	P value summary	Significant?
Interaction	***	Yes
Column Factor	***	Yes
Row Factor	***	Yes
Source of Variation	Df	Sum-of-squares	Mean square	F
Interaction	98	21400	218.4	2.388
Column Factor	7	65770	9396	102.8
Row Factor	14	148500	10610	116
Residual	1763	161200	91.44
E1E3E4 vs E1E2E3E4
Row Factor	E1E3E4	E1E2E3E4	Difference	95% CI of diff.
Mudanjiang_2011_R7	101.3	104.4	3.139	-15.06 to 21.34
Mudanjiang_2011_R8	109.6	114.2	4.568	-13.97 to 23.10
Mudanjiang_2012_R7	114.5	118.2	3.667	-13.04 to 20.37
Mudanjiang_2012_R8	123.3	122.3	-1.036	-21.16 to 19.08
Gongzhuling_2012_R7	109.1	108.6	-0.4469	-12.71 to 11.81
Gongzhuling_2012_R8	120	120.2	0.2319	-12.03 to 12.49
Gongzhuling_2011_R7	117.3	117.3	-0.09615	-19.90 to 19.71
Gongzhuling_2011_R8	122.9	126.3	3.392	-19.70 to 26.49
Jinan_2011_R7	121.5	122.1	0.5901	-13.61 to 14.79
Jinan_2011_R8	131.8	136	4.25	-12.16 to 20.66
Huaian_2012_R7	86.33	96.32	9.989	0.1025 to 19.88
Huaian_2011_R7	94.83	96.43	1.595	-14.83 to 18.02
Huaian_2011_R8	93	103.6	10.56	0.4701 to 20.64
Nanjing_2011_R7	106	120.2	14.14	4.252 to 24.03
Nanjing_2012_R7	94.17	106.6	12.46	2.572 to 22.34
Row Factor	Difference	t	P value	Summary
Mudanjiang_2011_R7	3.139	0.6653	P > 0.05	ns
Mudanjiang_2011_R8	4.568	0.9505	P > 0.05	ns
Mudanjiang_2012_R7	3.667	0.8466	P > 0.05	ns
Mudanjiang_2012_R8	-1.036	0.1985	P > 0.05	ns
Gongzhuling_2012_R7	-0.4469	0.1406	P > 0.05	ns
Gongzhuling_2012_R8	0.2319	0.07296	P > 0.05	ns
Gongzhuling_2011_R7	-0.09615	0.01872	P > 0.05	ns
Gongzhuling_2011_R8	3.392	0.5665	P > 0.05	ns
Jinan_2011_R7	0.5901	0.1603	P > 0.05	ns
Jinan_2011_R8	4.25	0.999	P > 0.05	ns
Huaian_2012_R7	9.989	3.897	P < 0.01	**
Huaian_2011_R7	1.595	0.3745	P > 0.05	ns
Huaian_2011_R8	10.56	4.036	P < 0.001	***
Nanjing_2011_R7	14.14	5.516	P < 0.001	***
Nanjing_2012_R7	12.46	4.86	P < 0.001	***
E1E3E4 vs E1E4
Row Factor	E1E3E4	E1E4	Difference	95% CI of diff.
Mudanjiang_2011_R7	101.3	98.14	-3.118	-15.62 to 9.383
Mudanjiang_2011_R8	109.6	104.8	-4.862	-18.14 to 8.412
Mudanjiang_2012_R7	114.5	107.7	-6.794	-18.30 to 4.709
Mudanjiang_2012_R8	123.3	116.7	-6.619	-19.09 to 5.848
Gongzhuling_2012_R7	109.1	99.67	-9.386	-19.12 to 0.3443
Gongzhuling_2012_R8	120	112.1	-7.914	-17.64 to 1.816
Gongzhuling_2011_R7	117.3	102.1	-15.29	-26.79 to -3.784
Gongzhuling_2011_R8	122.9	109.2	-13.74	-26.81 to -0.6768
Jinan_2011_R7	121.5	106.2	-15.37	-25.72 to -5.015
Jinan_2011_R8	131.8	123.6	-8.139	-19.00 to 2.727
Huaian_2012_R7	86.33	82.43	-3.898	-13.43 to 5.637
Huaian_2011_R7	94.83	83.11	-11.72	-26.78 to 3.334
Huaian_2011_R8	93	86.71	-6.286	-15.82 to 3.250
Nanjing_2011_R7	106	101.6	-4.4	-13.94 to 5.135
Nanjing_2012_R7	94.17	88.81	-5.364	-14.90 to 4.172
Row Factor	Difference	t	P value	Summary
Mudanjiang_2011_R7	-3.118	0.9619	P > 0.05	ns
Mudanjiang_2011_R8	-4.862	1.413	P > 0.05	ns
Mudanjiang_2012_R7	-6.794	2.278	P > 0.05	ns
Mudanjiang_2012_R8	-6.619	2.048	P > 0.05	ns
Gongzhuling_2012_R7	-9.386	3.72	P < 0.01	**
Gongzhuling_2012_R8	-7.914	3.137	P < 0.05	*
Gongzhuling_2011_R7	-15.29	5.126	P < 0.001	***
Gongzhuling_2011_R8	-13.74	4.057	P < 0.001	***
Jinan_2011_R7	-15.37	5.725	P < 0.001	***
Jinan_2011_R8	-8.139	2.889	P > 0.05	ns
Huaian_2012_R7	-3.898	1.577	P > 0.05	ns
Huaian_2011_R7	-11.72	3.003	P < 0.05	*
Huaian_2011_R8	-6.286	2.542	P > 0.05	ns
Nanjing_2011_R7	-4.4	1.78	P > 0.05	ns
Nanjing_2012_R7	-5.364	2.169	P > 0.05	ns
E1E3E4 vs E1
Mudanjiang_2011_R7	E1E3E4	E1	Difference	95% CI of diff.
Mudanjiang_2011_R8	101.3	96.25	-5.011	-24.99 to 14.97
Mudanjiang_2012_R7	109.6	106.3	-3.382	-23.67 to 16.91
Mudanjiang_2012_R8	114.5	100.8	-13.75	-33.56 to 6.057
Gongzhuling_2012_R7	123.3	108.3	-15.04	-35.16 to 5.084
Gongzhuling_2012_R8	109.1	82.44	-26.61	-48.52 to -4.698
Gongzhuling_2011_R7	120	94.44	-25.54	-47.45 to -3.627
Gongzhuling_2011_R8	117.3	92.67	-24.68	-47.17 to -2.192
Jinan_2011_R7	122.9	99.33	-23.61	-46.70 to -0.5130
Jinan_2011_R8	121.5	109.5	-12.03	-38.71 to 14.64
Huaian_2012_R7	131.8	124.5	-7.25	-34.13 to 19.63
Huaian_2011_R7	86.33	76.5	-9.827	-28.96 to 9.309
Huaian_2011_R8	94.83	79	-15.83	-36.22 to 4.553
Nanjing_2011_R7	93	87.25	-5.75	-24.89 to 13.39
Nanjing_2012_R7	106	107.8	1.731	-17.41 to 20.87
NJ12R7	94.17	92.5	-1.673	-20.81 to 17.46
Row Factor	Difference	t	P value	Summary
Mudanjiang_2011_R7	-5.011	0.9673	P > 0.05	ns
Mudanjiang_2011_R8	-3.382	0.6428	P > 0.05	ns
Mudanjiang_2012_R7	-13.75	2.677	P > 0.05	ns
Mudanjiang_2012_R8	-15.04	2.882	P > 0.05	ns
Gongzhuling_2012_R7	-26.61	4.684	P < 0.001	***
Gongzhuling_2012_R8	-25.54	4.495	P < 0.001	***
Gongzhuling_2011_R7	-24.68	4.233	P < 0.001	***
Gongzhuling_2011_R8	-23.61	3.942	P < 0.01	**
Jinan_2011_R7	-12.03	1.74	P > 0.05	ns
Jinan_2011_R8	-7.25	1.04	P > 0.05	ns
Huaian_2012_R7	-9.827	1.981	P > 0.05	ns
Huaian_2011_R7	-15.83	2.995	P < 0.05	*
Huaian_2011_R8	-5.75	1.159	P > 0.05	ns
Nanjing_2011_R7	1.731	0.3488	P > 0.05	ns
Nanjing_2012_R7	-1.673	0.3372	P > 0.05	ns
E1E3E4 vs e1-asE2(E3)E4
Row Factor	E1E3E4	e1-asE2(E3)E4	Difference	95% CI of diff.
Mudanjiang_2011_R7	101.3	105.4	4.139	-14.06 to 22.34
Mudanjiang_2011_R8	109.6	106.8	-2.882	-23.17 to 17.41
Mudanjiang_2012_R7	114.5	115.2	0.6667	-16.04 to 17.37
Mudanjiang_2012_R8	123.3	124	0.7143	-17.64 to 19.07
Gongzhuling_2012_R7	109.1	103.1	-5.927	-19.95 to 8.097
Gongzhuling_2012_R8	120	114.4	-5.606	-19.63 to 8.419
Gongzhuling_2011_R7	117.3	117.1	-0.2033	-15.91 to 15.50
Gongzhuling_2011_R8	122.9	121	-1.941	-22.44 to 18.55
Jinan_2011_R7	121.5	118.6	-2.91	-17.11 to 11.29
Jinan_2011_R8	131.8	128.4	-3.35	-21.08 to 14.38
Huaian_2012_R7	86.33	82.11	-4.216	-17.53 to 9.099
Huaian_2011_R7	94.83	96	1.167	-21.83 to 24.17
Huaian_2011_R8	93	87.78	-5.222	-18.54 to 8.092
Nanjing_2011_R7	106	101.9	-4.13	-17.44 to 9.184
Nanjing_2012_R7	94.17	87.56	-6.618	-19.93 to 6.697
Row Factor	Difference	t	P value	Summary
Mudanjiang_2011_R7	4.139	0.8772	P > 0.05	ns
Mudanjiang_2011_R8	-2.882	0.5478	P > 0.05	ns
Mudanjiang_2012_R7	0.6667	0.1539	P > 0.05	ns
Mudanjiang_2012_R8	0.7143	0.1501	P > 0.05	ns
Gongzhuling_2012_R7	-5.927	1.63	P > 0.05	ns
Gongzhuling_2012_R8	-5.606	1.542	P > 0.05	ns
Gongzhuling_2011_R7	-0.2033	0.04993	P > 0.05	ns
Gongzhuling_2011_R8	-1.941	0.3653	P > 0.05	ns
Jinan_2011_R7	-2.91	0.7903	P > 0.05	ns
Jinan_2011_R8	-3.35	0.7285	P > 0.05	ns
Huaian_2012_R7	-4.216	1.221	P > 0.05	ns
Huaian_2011_R7	1.167	0.1956	P > 0.05	ns
Huaian_2011_R8	-5.222	1.513	P > 0.05	ns
Nanjing_2011_R7	-4.13	1.196	P > 0.05	ns
Nanjing_2012_R7	-6.618	1.917	P > 0.05	ns
E1E3E4 vs e1-asE3E4
Row Factor	E1E3E4	e1-asE3E4	Difference	95% CI of diff.
Mudanjiang_2011_R7	101.3	99.81	-1.448	-13.45 to 10.56
Mudanjiang_2011_R8	109.6	106.9	-2.703	-15.69 to 10.29
Mudanjiang_2012_R7	114.5	110.7	-3.813	-15.53 to 7.906
Mudanjiang_2012_R8	123.3	120.7	-2.619	-15.09 to 9.848
Gongzhuling_2012_R7	109.1	98.5	-10.55	-21.12 to 0.01526
Gongzhuling_2012_R8	120	109.6	-10.4	-20.97 to 0.1702
Gongzhuling_2011_R7	117.3	110.8	-6.534	-18.25 to 5.185
Gongzhuling_2011_R8	122.9	119.3	-3.633	-17.22 to 9.954
Jinan_2011_R7	121.5	114.4	-7.097	-17.90 to 3.702
Jinan_2011_R8	131.8	131.3	-0.5	-11.79 to 10.79
Huaian_2012_R7	86.33	78.76	-7.562	-17.87 to 2.741
Huaian_2011_R7	94.83	81.57	-13.26	-29.69 to 3.166
Huaian_2011_R8	93	89.41	-3.588	-13.89 to 6.715
Nanjing_2011_R7	106	102.8	-3.255	-13.56 to 7.049
Nanjing_2012_R7	94.17	88.06	-6.114	-16.42 to 4.189
Row Factor	Difference	t	P value	Summary
Mudanjiang_2011_R7	-1.448	0.4653	P > 0.05	ns
Mudanjiang_2011_R8	-2.703	0.8025	P > 0.05	ns
Mudanjiang_2012_R7	-3.813	1.255	P > 0.05	ns
Mudanjiang_2012_R8	-2.619	0.8102	P > 0.05	ns
Gongzhuling_2012_R7	-10.55	3.851	P < 0.01	**
Gongzhuling_2012_R8	-10.4	3.795	P < 0.01	**
Gongzhuling_2011_R7	-6.534	2.15	P > 0.05	ns
Gongzhuling_2011_R8	-3.633	1.031	P > 0.05	ns
Jinan_2011_R7	-7.097	2.535	P > 0.05	ns
Jinan_2011_R8	-0.5	0.1708	P > 0.05	ns
Huaian_2012_R7	-7.562	2.831	P > 0.05	ns
Huaian_2011_R7	-13.26	3.114	P < 0.05	*
Huaian_2011_R8	-3.588	1.343	P > 0.05	ns
Nanjing_2011_R7	-3.255	1.218	P > 0.05	ns
Nanjing_2012_R7	-6.114	2.289	P > 0.05	ns
E1E3E4 vs e1-asE4
Row Factor	E1E3E4	e1-asE4	Difference	95% CI of diff.
Mudanjiang_2011_R7	101.3	96.38	-4.882	-15.18 to 5.416
Mudanjiang_2011_R8	109.6	105.4	-4.224	-15.27 to 6.819
Mudanjiang_2012_R7	114.5	101.4	-13.12	-23.08 to -3.160
Mudanjiang_2012_R8	123.3	114	-9.286	-19.85 to 1.282
Gongzhuling_2012_R7	109.1	92.12	-16.93	-25.51 to -8.354
Gongzhuling_2012_R8	120	105.1	-14.85	-23.43 to -6.271
Gongzhuling_2011_R7	117.3	99.48	-17.86	-28.00 to -7.731
Gongzhuling_2011_R8	122.9	108.5	-14.4	-25.91 to -2.900
Jinan_2011_R7	121.5	103.5	-18.03	-26.99 to -9.079
Jinan_2011_R8	131.8	119.4	-12.37	-22.10 to -2.628
Huaian_2012_R7	86.33	80.07	-6.26	-14.72 to 2.195
Huaian_2011_R7	94.83	76.75	-18.08	-31.83 to -4.339
Huaian_2011_R8	93	87	-6	-14.55 to 2.547
Nanjing_2011_R7	106	99.77	-6.253	-14.71 to 2.203
Nanjing_2012_R7	94.17	86.2	-7.973	-16.43 to 0.4822
Row Factor	Difference	t	P value	Summary
Mudanjiang_2011_R7	-4.882	1.828	P > 0.05	ns
Mudanjiang_2011_R8	-4.224	1.475	P > 0.05	ns
Mudanjiang_2012_R7	-13.12	5.08	P < 0.001	***
Mudanjiang_2012_R8	-9.286	3.389	P < 0.05	*
Gongzhuling_2012_R7	-16.93	7.613	P < 0.001	***
Gongzhuling_2012_R8	-14.85	6.677	P < 0.001	***
Gongzhuling_2011_R7	-17.86	6.799	P < 0.001	***
Gongzhuling_2011_R8	-14.4	4.829	P < 0.001	***
Jinan_2011_R7	-18.03	7.767	P < 0.001	***
Jinan_2011_R8	-12.37	4.898	P < 0.001	***
Huaian_2012_R7	-6.26	2.855	P > 0.05	ns
Huaian_2011_R7	-18.08	5.074	P < 0.001	***
Huaian_2011_R8	-6	2.707	P > 0.05	ns
Nanjing_2011_R7	-6.253	2.852	P > 0.05	ns
Nanjing_2012_R7	-7.973	3.637	P < 0.01	**
E1E3E4 vs e1-nf
Row Factor	E1E3E4	e1-nf	Difference	95% CI of diff.
Mudanjiang_2011_R7	101.3	91.13	-10.14	-25.27 to 5.002
Mudanjiang_2011_R8	109.6	101.5	-8.132	-23.67 to 7.412
Mudanjiang_2012_R7	114.5	86.46	-28.04	-40.57 to -15.51
Mudanjiang_2012_R8	123.3	97.23	-26.05	-39.07 to -13.04
Gongzhuling_2012_R7	109.1	82.85	-26.2	-39.53 to -12.87
Gongzhuling_2012_R8	120	91.15	-28.83	-42.17 to -15.50
Gongzhuling_2011_R7	117.3	84.4	-32.95	-46.67 to -19.22
Gongzhuling_2011_R8	122.9	95.4	-27.54	-42.24 to -12.84
Jinan_2011_R7	121.5	99.86	-21.68	-36.71 to -6.647
Jinan_2011_R8	131.8	124	-7.75	-25.48 to 9.985
Huaian_2012_R7	86.33	73.62	-12.71	-24.15 to -1.276
Huaian_2011_R7	94.83	72.22	-22.61	-37.67 to -7.555
Huaian_2011_R8	93	79.77	-13.23	-24.67 to -1.795
Nanjing_2011_R7	106	99.23	-6.788	-18.22 to 4.647
Nanjing_2012_R7	94.17	84.77	-9.404	-20.84 to 2.032
Row Factor	Difference	t	P value	Summary
Mudanjiang_2011_R7	-10.14	2.582	P > 0.05	ns
Mudanjiang_2011_R8	-8.132	2.018	P > 0.05	ns
Mudanjiang_2012_R7	-28.04	8.632	P < 0.001	***
Mudanjiang_2012_R8	-26.05	7.721	P < 0.001	***
Gongzhuling_2012_R7	-26.2	7.578	P < 0.001	***
Gongzhuling_2012_R8	-28.83	8.339	P < 0.001	***
Gongzhuling_2011_R7	-32.95	9.259	P < 0.001	***
Gongzhuling_2011_R8	-27.54	7.227	P < 0.001	***
Jinan_2011_R7	-21.68	5.562	P < 0.001	***
Jinan_2011_R8	-7.75	1.685	P > 0.05	ns
Huaian_2012_R7	-12.71	4.287	P < 0.001	***
Huaian_2011_R7	-22.61	5.792	P < 0.001	***
Huaian_2011_R8	-13.23	4.462	P < 0.001	***
Nanjing_2011_R7	-6.788	2.289	P > 0.05	ns
Nanjing_2012_R7	-9.404	3.171	P < 0.05	*
E1E2E3E4 vs E1E4
Row Factor	E1E2E3E4	E1E4	Difference	95% CI of diff.
Mudanjiang_2011_R7	104.4	98.14	-6.257	-25.47 to 12.96
Mudanjiang_2011_R8	114.2	104.8	-9.431	-28.84 to 9.977
Mudanjiang_2012_R7	118.2	107.7	-10.46	-27.97 to 7.052
Mudanjiang_2012_R8	122.3	116.7	-5.583	-26.34 to 15.17
Gongzhuling_2012_R7	108.6	99.67	-8.939	-22.78 to 4.905
Gongzhuling_2012_R8	120.2	112.1	-8.146	-21.99 to 5.698
Gongzhuling_2011_R7	117.3	102.1	-15.19	-35.69 to 5.303
Gongzhuling_2011_R8	126.3	109.2	-17.13	-40.46 to 6.191
Jinan_2011_R7	122.1	106.2	-15.96	-31.63 to -0.2876
Jinan_2011_R8	136	123.6	-12.39	-29.77 to 4.996
Huaian_2012_R7	96.32	82.43	-13.89	-25.56 to -2.210
Huaian_2011_R7	96.43	83.11	-13.32	-31.90 to 5.268
Huaian_2011_R8	103.6	86.71	-16.84	-28.69 to -4.995
Nanjing_2011_R7	120.2	101.6	-18.54	-30.22 to -6.862
Nanjing_2012_R7	106.6	88.81	-17.82	-29.50 to -6.145
Row Factor	Difference	t	P value	Summary
Mudanjiang_2011_R7	-6.257	1.256	P > 0.05	ns
Mudanjiang_2011_R8	-9.431	1.874	P > 0.05	ns
Mudanjiang_2012_R7	-10.46	2.304	P > 0.05	ns
Mudanjiang_2012_R8	-5.583	1.038	P > 0.05	ns
Gongzhuling_2012_R7	-8.939	2.49	P > 0.05	ns
Gongzhuling_2012_R8	-8.146	2.269	P > 0.05	ns
Gongzhuling_2011_R7	-15.19	2.859	P > 0.05	ns
Gongzhuling_2011_R8	-17.13	2.833	P > 0.05	ns
Jinan_2011_R7	-15.96	3.927	P < 0.01	**
Jinan_2011_R8	-12.39	2.748	P > 0.05	ns
Huaian_2012_R7	-13.89	4.587	P < 0.001	***
Huaian_2011_R7	-13.32	2.764	P > 0.05	ns
Huaian_2011_R8	-16.84	5.483	P < 0.001	***
Nanjing_2011_R7	-18.54	6.123	P < 0.001	***
Nanjing_2012_R7	-17.82	5.886	P < 0.001	***
E1E2E3E4 vs E1
Row Factor	E1E2E3E4	E1	Difference	95% CI of diff.
Mudanjiang_2011_R7	104.4	96.25	-8.15	-32.89 to 16.59
Mudanjiang_2011_R8	114.2	106.3	-7.95	-32.69 to 16.79
Mudanjiang_2012_R7	118.2	100.8	-17.42	-41.22 to 6.389
Mudanjiang_2012_R8	122.3	108.3	-14	-40.08 to 12.08
Gongzhuling_2012_R7	108.6	82.44	-26.16	-50.18 to -2.140
Gongzhuling_2012_R8	120.2	94.44	-25.77	-49.79 to -1.747
Gongzhuling_2011_R7	117.3	92.67	-24.58	-52.75 to 3.584
Gongzhuling_2011_R8	126.3	99.33	-27	-57.11 to 3.112
Jinan_2011_R7	122.1	109.5	-12.63	-41.78 to 16.53
Jinan_2011_R8	136	124.5	-11.5	-41.61 to 18.61
Huaian_2012_R7	96.32	76.5	-19.82	-40.10 to 0.4723
Huaian_2011_R7	96.43	79	-17.43	-40.54 to 5.687
Huaian_2011_R8	103.6	87.25	-16.31	-36.69 to 4.080
Nanjing_2011_R7	120.2	107.8	-12.41	-32.70 to 7.880
Nanjing_2012_R7	106.6	92.5	-14.13	-34.42 to 6.157
Row Factor	Difference	t	P value	Summary
Mudanjiang_2011_R7	-8.15	1.271	P > 0.05	ns
Mudanjiang_2011_R8	-7.95	1.239	P > 0.05	ns
Mudanjiang_2012_R7	-17.42	2.822	P > 0.05	ns
Mudanjiang_2012_R8	-14	2.071	P > 0.05	ns
Gongzhuling_2012_R7	-26.16	4.2	P < 0.001	***
Gongzhuling_2012_R8	-25.77	4.137	P < 0.001	***
Gongzhuling_2011_R7	-24.58	3.366	P < 0.05	*
Gongzhuling_2011_R8	-27	3.458	P < 0.01	**
Jinan_2011_R7	-12.63	1.67	P > 0.05	ns
Jinan_2011_R8	-11.5	1.473	P > 0.05	ns
Huaian_2012_R7	-19.82	3.767	P < 0.01	**
Huaian_2011_R7	-17.43	2.908	P > 0.05	ns
Huaian_2011_R8	-16.31	3.085	P < 0.05	*
Nanjing_2011_R7	-12.41	2.359	P > 0.05	ns
Nanjing_2012_R7	-14.13	2.686	P > 0.05	ns
E1E2E3E4 vs e1-asE2(E3)E4
Row Factor	E1E2E3E4	e1-asE2(E3)E4	Difference	95% CI of diff.
Mudanjiang_2011_R7	104.4	105.4	1	-22.32 to 24.32
Mudanjiang_2011_R8	114.2	106.8	-7.45	-32.19 to 17.29
Mudanjiang_2012_R7	118.2	115.2	-3	-24.29 to 18.29
Mudanjiang_2012_R8	122.3	124	1.75	-22.99 to 26.49
Gongzhuling_2012_R7	108.6	103.1	-5.48	-22.62 to 11.66
Gongzhuling_2012_R8	120.2	114.4	-5.838	-22.97 to 11.30
Gongzhuling_2011_R7	117.3	117.1	-0.1071	-23.22 to 23.01
Gongzhuling_2011_R8	126.3	121	-5.333	-33.50 to 22.83
Jinan_2011_R7	122.1	118.6	-3.5	-21.94 to 14.94
Jinan_2011_R8	136	128.4	-7.6	-29.93 to 14.73
Huaian_2012_R7	96.32	82.11	-14.2	-29.13 to 0.7187
Huaian_2011_R7	96.43	96	-0.4286	-25.88 to 25.02
Huaian_2011_R8	103.6	87.78	-15.78	-30.83 to -0.7218
Nanjing_2011_R7	120.2	101.9	-18.27	-33.19 to -3.346
Nanjing_2012_R7	106.6	87.56	-19.08	-34.00 to -4.153
Row Factor	Difference	t	P value	Summary
Mudanjiang_2011_R7	1	0.1653	P > 0.05	ns
Mudanjiang_2011_R8	-7.45	1.161	P > 0.05	ns
Mudanjiang_2012_R7	-3	0.5434	P > 0.05	ns
Mudanjiang_2012_R8	1.75	0.2728	P > 0.05	ns
Gongzhuling_2012_R7	-5.48	1.233	P > 0.05	ns
Gongzhuling_2012_R8	-5.838	1.314	P > 0.05	ns
Gongzhuling_2011_R7	-0.1071	0.01788	P > 0.05	ns
Gongzhuling_2011_R8	-5.333	0.7303	P > 0.05	ns
Jinan_2011_R7	-3.5	0.732	P > 0.05	ns
Jinan_2011_R8	-7.6	1.313	P > 0.05	ns
Huaian_2012_R7	-14.2	3.671	P < 0.01	**
Huaian_2011_R7	-0.4286	0.06495	P > 0.05	ns
Huaian_2011_R8	-15.78	4.042	P < 0.001	***
Nanjing_2011_R7	-18.27	4.721	P < 0.001	***
Nanjing_2012_R7	-19.08	4.93	P < 0.001	***
E1E2E3E4 vs e1-asE3E4
Row Factor	E1E2E3E4	e1-asE3E4	Difference	95% CI of diff.
Mudanjiang_2011_R7	104.4	99.81	-4.588	-23.48 to 14.31
Mudanjiang_2011_R8	114.2	106.9	-7.271	-26.49 to 11.94
Mudanjiang_2012_R7	118.2	110.7	-7.479	-25.13 to 10.18
Mudanjiang_2012_R8	122.3	120.7	-1.583	-22.34 to 19.17
Gongzhuling_2012_R7	108.6	98.5	-10.11	-24.55 to 4.339
Gongzhuling_2012_R8	120.2	109.6	-10.63	-25.07 to 3.815
Gongzhuling_2011_R7	117.3	110.8	-6.438	-27.05 to 14.18
Gongzhuling_2011_R8	126.3	119.3	-7.026	-30.65 to 16.60
Jinan_2011_R7	122.1	114.4	-7.688	-23.66 to 8.282
Jinan_2011_R8	136	131.3	-4.75	-22.40 to 12.90
Huaian_2012_R7	96.32	78.76	-17.55	-29.86 to -5.239
Huaian_2011_R7	96.43	81.57	-14.86	-34.57 to 4.856
Huaian_2011_R8	103.6	89.41	-14.14	-26.62 to -1.671
Nanjing_2011_R7	120.2	102.8	-17.39	-29.71 to -5.081
Nanjing_2012_R7	106.6	88.06	-18.57	-30.88 to -6.261
Row Factor	Difference	t	P value	Summary
Mudanjiang_2011_R7	-4.588	0.9364	P > 0.05	ns
Mudanjiang_2011_R8	-7.271	1.46	P > 0.05	ns
Mudanjiang_2012_R7	-7.479	1.634	P > 0.05	ns
Mudanjiang_2012_R8	-1.583	0.2942	P > 0.05	ns
Gongzhuling_2012_R7	-10.11	2.698	P > 0.05	ns
Gongzhuling_2012_R8	-10.63	2.838	P > 0.05	ns
Gongzhuling_2011_R7	-6.438	1.204	P > 0.05	ns
Gongzhuling_2011_R8	-7.026	1.147	P > 0.05	ns
Jinan_2011_R7	-7.688	1.857	P > 0.05	ns
Jinan_2011_R8	-4.75	1.038	P > 0.05	ns
Huaian_2012_R7	-17.55	5.498	P < 0.001	***
Huaian_2011_R7	-14.86	2.907	P > 0.05	ns
Huaian_2011_R8	-14.14	4.373	P < 0.001	***
Nanjing_2011_R7	-17.39	5.448	P < 0.001	***
Nanjing_2012_R7	-18.57	5.818	P < 0.001	***
E1E2E3E4 vs e1-asE4
Row Factor	E1E2E3E4	e1-asE4	Difference	95% CI of diff.
Mudanjiang_2011_R7	104.4	96.38	-8.021	-25.88 to 9.838
Mudanjiang_2011_R8	114.2	105.4	-8.793	-26.75 to 9.163
Mudanjiang_2012_R7	118.2	101.4	-16.79	-33.33 to -0.2470
Mudanjiang_2012_R8	122.3	114	-8.25	-27.92 to 11.42
Gongzhuling_2012_R7	108.6	92.12	-16.48	-29.54 to -3.425
Gongzhuling_2012_R8	120.2	105.1	-15.08	-28.14 to -2.021
Gongzhuling_2011_R7	117.3	99.48	-17.77	-37.53 to 1.990
Gongzhuling_2011_R8	126.3	108.5	-17.79	-40.28 to 4.692
Jinan_2011_R7	122.1	103.5	-18.63	-33.41 to -3.840
Jinan_2011_R8	136	119.4	-16.62	-33.32 to 0.08773
Huaian_2012_R7	96.32	80.07	-16.25	-27.06 to -5.436
Huaian_2011_R7	96.43	76.75	-19.68	-37.22 to -2.139
Huaian_2011_R8	103.6	87	-16.56	-27.62 to -5.489
Nanjing_2011_R7	120.2	99.77	-20.39	-31.20 to -9.578
Nanjing_2012_R7	106.6	86.2	-20.43	-31.24 to -9.619
Row Factor	Difference	t	P value	Summary
Mudanjiang_2011_R7	-8.021	1.732	P > 0.05	ns
Mudanjiang_2011_R8	-8.793	1.889	P > 0.05	ns
Mudanjiang_2012_R7	-16.79	3.914	P < 0.01	**
Mudanjiang_2012_R8	-8.25	1.618	P > 0.05	ns
Gongzhuling_2012_R7	-16.48	4.868	P < 0.001	***
Gongzhuling_2012_R8	-15.08	4.454	P < 0.001	***
Gongzhuling_2011_R7	-17.77	3.468	P < 0.01	**
Gongzhuling_2011_R8	-17.79	3.052	P < 0.05	*
Jinan_2011_R7	-18.63	4.859	P < 0.001	***
Jinan_2011_R8	-16.62	3.836	P < 0.01	**
Huaian_2012_R7	-16.25	5.796	P < 0.001	***
Huaian_2011_R7	-19.68	4.327	P < 0.001	***
Huaian_2011_R8	-16.56	5.77	P < 0.001	***
Nanjing_2011_R7	-20.39	7.273	P < 0.001	***
Nanjing_2012_R7	-20.43	7.287	P < 0.001	***
E1E2E3E4 vs e1-nf
Row Factor	E1E2E3E4	e1-nf	Difference	95% CI of diff.
Mudanjiang_2011_R7	104.4	91.13	-13.28	-34.30 to 7.750
Mudanjiang_2011_R8	114.2	101.5	-12.7	-33.72 to 8.325
Mudanjiang_2012_R7	118.2	86.46	-31.71	-49.91 to -13.50
Mudanjiang_2012_R8	122.3	97.23	-25.02	-46.11 to -3.933
Gongzhuling_2012_R7	108.6	82.85	-25.75	-42.33 to -9.177
Gongzhuling_2012_R8	120.2	91.15	-29.06	-45.64 to -12.49
Gongzhuling_2011_R7	117.3	84.4	-32.85	-54.67 to -11.03
Gongzhuling_2011_R8	126.3	95.4	-30.93	-55.21 to -6.656
Jinan_2011_R7	122.1	99.86	-22.27	-41.35 to -3.181
Jinan_2011_R8	136	124	-12	-34.33 to 10.33
Huaian_2012_R7	96.32	73.62	-22.7	-35.97 to -9.426
Huaian_2011_R7	96.43	72.22	-24.21	-42.79 to -5.621
Huaian_2011_R8	103.6	79.77	-23.79	-37.21 to -10.36
Nanjing_2011_R7	120.2	99.23	-20.93	-34.20 to -7.653
Nanjing_2012_R7	106.6	84.77	-21.86	-35.14 to -8.588
Row Factor	Difference	t	P value	Summary
Mudanjiang_2011_R7	-13.28	2.435	P > 0.05	ns
Mudanjiang_2011_R8	-12.7	2.33	P > 0.05	ns
Mudanjiang_2012_R7	-31.71	6.718	P < 0.001	***
Mudanjiang_2012_R8	-25.02	4.576	P < 0.001	***
Gongzhuling_2012_R7	-25.75	5.992	P < 0.001	***
Gongzhuling_2012_R8	-29.06	6.762	P < 0.001	***
Gongzhuling_2011_R7	-32.85	5.807	P < 0.001	***
Gongzhuling_2011_R8	-30.93	4.914	P < 0.001	***
Jinan_2011_R7	-22.27	4.499	P < 0.001	***
Jinan_2011_R8	-12	2.072	P > 0.05	ns
Huaian_2012_R7	-22.7	6.595	P < 0.001	***
Huaian_2011_R7	-24.21	5.023	P < 0.001	***
Huaian_2011_R8	-23.79	6.834	P < 0.001	***
Nanjing_2011_R7	-20.93	6.08	P < 0.001	***
Nanjing_2012_R7	-21.86	6.352	P < 0.001	***
E1E4 vs E1
Row Factor	E1E4	E1	Difference	95% CI of diff.
Mudanjiang_2011_R7	98.14	96.25	-1.893	-22.80 to 19.02
Mudanjiang_2011_R8	104.8	106.3	1.481	-19.61 to 22.57
Mudanjiang_2012_R7	107.7	100.8	-6.956	-27.45 to 13.54
Mudanjiang_2012_R8	116.7	108.3	-8.417	-29.17 to 12.34
Gongzhuling_2012_R7	99.67	82.44	-17.22	-40.06 to 5.611
Gongzhuling_2012_R8	112.1	94.44	-17.62	-40.46 to 5.211
Gongzhuling_2011_R7	102.1	92.67	-9.392	-32.49 to 13.70
Gongzhuling_2011_R8	109.2	99.33	-9.867	-33.19 to 13.46
Jinan_2011_R7	106.2	109.5	3.333	-24.16 to 30.82
Jinan_2011_R8	123.6	124.5	0.8889	-26.60 to 28.38
Huaian_2012_R7	82.43	76.5	-5.929	-26.05 to 14.19
Huaian_2011_R7	83.11	79	-4.111	-26.27 to 18.05
Huaian_2011_R8	86.71	87.25	0.5357	-19.58 to 20.66
Nanjing_2011_R7	101.6	107.8	6.131	-13.99 to 26.25
Nanjing_2012_R7	88.81	92.5	3.69	-16.43 to 23.81
Row Factor	Difference	t	P value	Summary
Mudanjiang_2011_R7	-1.893	0.3491	P > 0.05	ns
Mudanjiang_2011_R8	1.481	0.2708	P > 0.05	ns
Mudanjiang_2012_R7	-6.956	1.309	P > 0.05	ns
Mudanjiang_2012_R8	-8.417	1.564	P > 0.05	ns
Gongzhuling_2012_R7	-17.22	2.909	P > 0.05	ns
Gongzhuling_2012_R8	-17.62	2.976	P < 0.05	*
Gongzhuling_2011_R7	-9.392	1.568	P > 0.05	ns
Gongzhuling_2011_R8	-9.867	1.631	P > 0.05	ns
Jinan_2011_R7	3.333	0.4677	P > 0.05	ns
Jinan_2011_R8	0.8889	0.1247	P > 0.05	ns
Huaian_2012_R7	-5.929	1.136	P > 0.05	ns
Huaian_2011_R7	-4.111	0.7154	P > 0.05	ns
Huaian_2011_R8	0.5357	0.1027	P > 0.05	ns
Nanjing_2011_R7	6.131	1.175	P > 0.05	ns
Nanjing_2012_R7	3.69	0.7074	P > 0.05	ns
E1E4 vs e1-asE2(E3)E4
Row Factor	E1E4	e1-asE2(E3)E4	Difference	95% CI of diff.
Mudanjiang_2011_R7	98.14	105.4	7.257	-11.96 to 26.47
Mudanjiang_2011_R8	104.8	106.8	1.981	-19.11 to 23.07
Mudanjiang_2012_R7	107.7	115.2	7.461	-10.05 to 24.97
Mudanjiang_2012_R8	116.7	124	7.333	-11.71 to 26.38
Gongzhuling_2012_R7	99.67	103.1	3.458	-11.97 to 18.89
Gongzhuling_2012_R8	112.1	114.4	2.308	-13.12 to 17.74
Gongzhuling_2011_R7	102.1	117.1	15.08	-1.478 to 31.65
Gongzhuling_2011_R8	109.2	121	11.8	-8.953 to 32.55
Jinan_2011_R7	106.2	118.6	12.46	-3.212 to 28.13
Jinan_2011_R8	123.6	128.4	4.789	-13.85 to 23.43
Huaian_2012_R7	82.43	82.11	-0.3175	-15.01 to 14.38
Huaian_2011_R7	83.11	96	12.89	-11.70 to 37.48
Huaian_2011_R8	86.71	87.78	1.063	-13.63 to 15.76
Nanjing_2011_R7	101.6	101.9	0.2698	-14.42 to 14.96
Nanjing_2012_R7	88.81	87.56	-1.254	-15.95 to 13.44
Row Factor	Difference	t	P value	Summary
Mudanjiang_2011_R7	7.257	1.457	P > 0.05	ns
Mudanjiang_2011_R8	1.981	0.3623	P > 0.05	ns
Mudanjiang_2012_R7	7.461	1.643	P > 0.05	ns
Mudanjiang_2012_R8	7.333	1.485	P > 0.05	ns
Gongzhuling_2012_R7	3.458	0.8645	P > 0.05	ns
Gongzhuling_2012_R8	2.308	0.577	P > 0.05	ns
Gongzhuling_2011_R7	15.08	3.513	P < 0.01	**
Gongzhuling_2011_R8	11.8	2.193	P > 0.05	ns
Jinan_2011_R7	12.46	3.066	P < 0.05	*
Jinan_2011_R8	4.789	0.9907	P > 0.05	ns
Huaian_2012_R7	-0.3175	0.08333	P > 0.05	ns
Huaian_2011_R7	12.89	2.022	P > 0.05	ns
Huaian_2011_R8	1.063	0.2792	P > 0.05	ns
Nanjing_2011_R7	0.2698	0.07083	P > 0.05	ns
Nanjing_2012_R7	-1.254	0.3291	P > 0.05	ns
E1E4 vs e1-asE3E4
Row Factor	E1E4	e1-asE3E4	Difference	95% CI of diff.
Mudanjiang_2011_R7	98.14	99.81	1.67	-11.83 to 15.17
Mudanjiang_2011_R8	104.8	106.9	2.159	-12.05 to 16.36
Mudanjiang_2012_R7	107.7	110.7	2.982	-9.864 to 15.83
Mudanjiang_2012_R8	116.7	120.7	4	-9.466 to 17.47
Gongzhuling_2012_R7	99.67	98.5	-1.167	-13.54 to 11.20
Gongzhuling_2012_R8	112.1	109.6	-2.483	-14.85 to 9.886
Gongzhuling_2011_R7	102.1	110.8	8.754	-4.092 to 21.60
Gongzhuling_2011_R8	109.2	119.3	10.11	-3.867 to 24.08
Jinan_2011_R7	106.2	114.4	8.271	-4.401 to 20.94
Jinan_2011_R8	123.6	131.3	7.639	-5.033 to 20.31
Huaian_2012_R7	82.43	78.76	-3.664	-15.70 to 8.368
Huaian_2011_R7	83.11	81.57	-1.54	-20.13 to 17.05
Huaian_2011_R8	86.71	89.41	2.697	-9.335 to 14.73
Nanjing_2011_R7	101.6	102.8	1.146	-10.89 to 13.18
Nanjing_2012_R7	88.81	88.06	-0.7507	-12.78 to 11.28
Row Factor	Difference	t	P value	Summary
Mudanjiang_2011_R7	1.67	0.4771	P > 0.05	ns
Mudanjiang_2011_R8	2.159	0.5863	P > 0.05	ns
Mudanjiang_2012_R7	2.982	0.8952	P > 0.05	ns
Mudanjiang_2012_R8	4	1.146	P > 0.05	ns
Gongzhuling_2012_R7	-1.167	0.3638	P > 0.05	ns
Gongzhuling_2012_R8	-2.483	0.7743	P > 0.05	ns
Gongzhuling_2011_R7	8.754	2.628	P > 0.05	ns
Gongzhuling_2011_R8	10.11	2.789	P > 0.05	ns
Jinan_2011_R7	8.271	2.517	P > 0.05	ns
Jinan_2011_R8	7.639	2.325	P > 0.05	ns
Huaian_2012_R7	-3.664	1.174	P > 0.05	ns
Huaian_2011_R7	-1.54	0.3195	P > 0.05	ns
Huaian_2011_R8	2.697	0.8646	P > 0.05	ns
Nanjing_2011_R7	1.146	0.3672	P > 0.05	ns
Nanjing_2012_R7	-0.7507	0.2406	P > 0.05	ns
E1E4 vs e1-asE4
Row Factor	E1E4	e1-asE4	Difference	95% CI of diff.
Mudanjiang_2011_R7	98.14	96.38	-1.764	-13.77 to 10.24
Mudanjiang_2011_R8	104.8	105.4	0.6382	-11.81 to 13.09
Mudanjiang_2012_R7	107.7	101.4	-6.327	-17.59 to 4.939
Mudanjiang_2012_R8	116.7	114	-2.667	-14.40 to 9.062
Gongzhuling_2012_R7	99.67	92.12	-7.546	-18.27 to 3.173
Gongzhuling_2012_R8	112.1	105.1	-6.934	-17.65 to 3.785
Gongzhuling_2011_R7	102.1	99.48	-2.577	-14.00 to 8.841
Gongzhuling_2011_R8	109.2	108.5	-0.6615	-12.62 to 11.30
Jinan_2011_R7	106.2	103.5	-2.667	-13.81 to 8.475
Jinan_2011_R8	123.6	119.4	-4.227	-15.53 to 7.082
Huaian_2012_R7	82.43	80.07	-2.362	-12.85 to 8.131
Huaian_2011_R7	83.11	76.75	-6.361	-22.62 to 9.901
Huaian_2011_R8	86.71	87	0.2857	-10.28 to 10.85
Nanjing_2011_R7	101.6	99.77	-1.852	-12.35 to 8.641
Nanjing_2012_R7	88.81	86.2	-2.61	-13.10 to 7.883
Row Factor	Difference	t	P value	Summary
Mudanjiang_2011_R7	-1.764	0.5667	P > 0.05	ns
Mudanjiang_2011_R8	0.6382	0.1977	P > 0.05	ns
Mudanjiang_2012_R7	-6.327	2.166	P > 0.05	ns
Mudanjiang_2012_R8	-2.667	0.8768	P > 0.05	ns
Gongzhuling_2012_R7	-7.546	2.715	P > 0.05	ns
Gongzhuling_2012_R8	-6.934	2.495	P > 0.05	ns
Gongzhuling_2011_R7	-2.577	0.8705	P > 0.05	ns
Gongzhuling_2011_R8	-0.6615	0.2134	P > 0.05	ns
Jinan_2011_R7	-2.667	0.9231	P > 0.05	ns
Jinan_2011_R8	-4.227	1.441	P > 0.05	ns
Huaian_2012_R7	-2.362	0.8681	P > 0.05	ns
Huaian_2011_R7	-6.361	1.509	P > 0.05	ns
Huaian_2011_R8	0.2857	0.1043	P > 0.05	ns
Nanjing_2011_R7	-1.852	0.6808	P > 0.05	ns
Nanjing_2012_R7	-2.61	0.9591	P > 0.05	ns
E1E4 vs e1-nf
Row Factor	E1E4	e1-nf	Difference	95% CI of diff.
Mudanjiang_2011_R7	98.14	91.13	-7.018	-23.36 to 9.327
Mudanjiang_2011_R8	104.8	101.5	-3.269	-19.84 to 13.30
Mudanjiang_2012_R7	107.7	86.46	-21.24	-34.83 to -7.657
Mudanjiang_2012_R8	116.7	97.23	-19.44	-33.41 to -5.461
Gongzhuling_2012_R7	99.67	82.85	-16.81	-31.62 to -2.012
Gongzhuling_2012_R8	112.1	91.15	-20.92	-35.72 to -6.115
Gongzhuling_2011_R7	102.1	84.4	-17.66	-32.36 to -2.961
Gongzhuling_2011_R8	109.2	95.4	-13.8	-28.86 to 1.256
Jinan_2011_R7	106.2	99.86	-6.31	-22.74 to 10.12
Jinan_2011_R8	123.6	124	0.3889	-18.25 to 19.03
Huaian_2012_R7	82.43	73.62	-8.813	-21.83 to 4.202
Huaian_2011_R7	83.11	72.22	-10.89	-28.27 to 6.496
Huaian_2011_R8	86.71	79.77	-6.945	-19.96 to 6.070
Nanjing_2011_R7	101.6	99.23	-2.388	-15.40 to 10.63
Nanjing_2012_R7	88.81	84.77	-4.04	-17.06 to 8.975
Row Factor	Difference	t	P value	Summary
Mudanjiang_2011_R7	-7.018	1.656	P > 0.05	ns
Mudanjiang_2011_R8	-3.269	0.7608	P > 0.05	ns
Mudanjiang_2012_R7	-21.24	6.03	P < 0.001	***
Mudanjiang_2012_R8	-19.44	5.364	P < 0.001	***
Gongzhuling_2012_R7	-16.81	4.381	P < 0.001	***
Gongzhuling_2012_R8	-20.92	5.45	P < 0.001	***
Gongzhuling_2011_R7	-17.66	4.634	P < 0.001	***
Gongzhuling_2011_R8	-13.8	3.535	P < 0.01	**
Jinan_2011_R7	-6.31	1.481	P > 0.05	ns
Jinan_2011_R8	0.3889	0.08045	P > 0.05	ns
Huaian_2012_R7	-8.813	2.612	P > 0.05	ns
Huaian_2011_R7	-10.89	2.416	P > 0.05	ns
Huaian_2011_R8	-6.945	2.058	P > 0.05	ns
Nanjing_2011_R7	-2.388	0.7077	P > 0.05	ns
Nanjing_2012_R7	-4.04	1.197	P > 0.05	ns
E1 vs e1-asE2(E3)E4
Row Factor	E1	e1-asE2(E3)E4	Difference	95% CI of diff.
Mudanjiang_2011_R7	96.25	105.4	9.15	-15.59 to 33.89
Mudanjiang_2011_R8	106.3	106.8	0.5	-25.58 to 26.58
Mudanjiang_2012_R7	100.8	115.2	14.42	-9.389 to 38.22
Mudanjiang_2012_R8	108.3	124	15.75	-8.990 to 40.49
Gongzhuling_2012_R7	82.44	103.1	20.68	-4.287 to 45.65
Gongzhuling_2012_R8	94.44	114.4	19.93	-5.037 to 44.90
Gongzhuling_2011_R7	92.67	117.1	24.48	-0.9731 to 49.93
Gongzhuling_2011_R8	99.33	121	21.67	-6.501 to 49.83
Jinan_2011_R7	109.5	118.6	9.125	-20.03 to 38.28
Jinan_2011_R8	124.5	128.4	3.9	-26.96 to 34.76
Huaian_2012_R7	76.5	82.11	5.611	-16.55 to 27.77
Huaian_2011_R7	79	96	17	-11.17 to 45.17
Huaian_2011_R8	87.25	87.78	0.5278	-21.63 to 22.69
Nanjing_2011_R7	107.8	101.9	-5.861	-28.02 to 16.30
Nanjing_2012_R7	92.5	87.56	-4.944	-27.11 to 17.22
Row Factor	Difference	t	P value	Summary
Mudanjiang_2011_R7	9.15	1.426	P > 0.05	ns
Mudanjiang_2011_R8	0.5	0.07395	P > 0.05	ns
Mudanjiang_2012_R7	14.42	2.336	P > 0.05	ns
Mudanjiang_2012_R8	15.75	2.455	P > 0.05	ns
Gongzhuling_2012_R7	20.68	3.195	P < 0.05	*
Gongzhuling_2012_R8	19.93	3.079	P < 0.05	*
Gongzhuling_2011_R7	24.48	3.709	P < 0.01	**
Gongzhuling_2011_R8	21.67	2.967	P < 0.05	*
Jinan_2011_R7	9.125	1.207	P > 0.05	ns
Jinan_2011_R8	3.9	0.4875	P > 0.05	ns
Huaian_2012_R7	5.611	0.9765	P > 0.05	ns
Huaian_2011_R7	17	2.328	P > 0.05	ns
Huaian_2011_R8	0.5278	0.09185	P > 0.05	ns
Nanjing_2011_R7	-5.861	1.02	P > 0.05	ns
Nanjing_2012_R7	-4.944	0.8605	P > 0.05	ns
E1 vs e1-asE3E4
Row Factor	E1	e1-asE3E4	Difference	95% CI of diff.
Mudanjiang_2011_R7	96.25	99.81	3.563	-17.05 to 24.18
Mudanjiang_2011_R8	106.3	106.9	0.6786	-20.23 to 21.59
Mudanjiang_2012_R7	100.8	110.7	9.938	-10.68 to 30.55
Mudanjiang_2012_R8	108.3	120.7	12.42	-8.337 to 33.17
Gongzhuling_2012_R7	82.44	98.5	16.06	-7.147 to 39.26
Gongzhuling_2012_R8	94.44	109.6	15.14	-8.064 to 38.34
Gongzhuling_2011_R7	92.67	110.8	18.15	-5.057 to 41.35
Gongzhuling_2011_R8	99.33	119.3	19.97	-3.647 to 43.60
Jinan_2011_R7	109.5	114.4	4.938	-22.72 to 32.60
Jinan_2011_R8	124.5	131.3	6.75	-20.91 to 34.41
Huaian_2012_R7	76.5	78.76	2.265	-18.23 to 22.76
Huaian_2011_R7	79	81.57	2.571	-20.54 to 25.69
Huaian_2011_R8	87.25	89.41	2.162	-18.33 to 22.66
Nanjing_2011_R7	107.8	102.8	-4.985	-25.48 to 15.51
Nanjing_2012_R7	92.5	88.06	-4.441	-24.94 to 16.05
Row Factor	Difference	t	P value	Summary
Mudanjiang_2011_R7	3.563	0.6664	P > 0.05	ns
Mudanjiang_2011_R8	0.6786	0.1252	P > 0.05	ns
Mudanjiang_2012_R7	9.938	1.859	P > 0.05	ns
Mudanjiang_2012_R8	12.42	2.307	P > 0.05	ns
Gongzhuling_2012_R7	16.06	2.669	P > 0.05	ns
Gongzhuling_2012_R8	15.14	2.516	P > 0.05	ns
Gongzhuling_2011_R7	18.15	3.016	P < 0.05	*
Gongzhuling_2011_R8	19.97	3.261	P < 0.05	*
Jinan_2011_R7	4.938	0.6885	P > 0.05	ns
Jinan_2011_R8	6.75	0.9412	P > 0.05	ns
Huaian_2012_R7	2.265	0.4262	P > 0.05	ns
Huaian_2011_R7	2.571	0.429	P > 0.05	ns
Huaian_2011_R8	2.162	0.4068	P > 0.05	ns
Nanjing_2011_R7	-4.985	0.9381	P > 0.05	ns
Nanjing_2012_R7	-4.441	0.8357	P > 0.05	ns
E1 vs e1-asE4
Row Factor	E1	e1-asE4	Difference	95% CI of diff.
Mudanjiang_2011_R7	96.25	96.38	0.1293	-19.54 to 19.80
Mudanjiang_2011_R8	106.3	105.4	-0.8426	-20.60 to 18.92
Mudanjiang_2012_R7	100.8	101.4	0.6293	-19.04 to 20.30
Mudanjiang_2012_R8	108.3	114	5.75	-13.92 to 25.42
Gongzhuling_2012_R7	82.44	92.12	9.676	-12.69 to 32.04
Gongzhuling_2012_R8	94.44	105.1	10.69	-11.68 to 33.05
Gongzhuling_2011_R7	92.67	99.48	6.815	-15.63 to 29.26
Gongzhuling_2011_R8	99.33	108.5	9.205	-13.28 to 31.69
Jinan_2011_R7	109.5	103.5	-6	-32.99 to 20.99
Jinan_2011_R8	124.5	119.4	-5.115	-32.18 to 21.95
Huaian_2012_R7	76.5	80.07	3.567	-16.06 to 23.20
Huaian_2011_R7	79	76.75	-2.25	-23.54 to 19.04
Huaian_2011_R8	87.25	87	-0.25	-19.92 to 19.42
Nanjing_2011_R7	107.8	99.77	-7.983	-27.61 to 11.65
Nanjing_2012_R7	92.5	86.2	-6.3	-25.93 to 13.33
Row Factor	Difference	t	P value	Summary
Mudanjiang_2011_R7	0.1293	0.02535	P > 0.05	ns
Mudanjiang_2011_R8	-0.8426	0.1645	P > 0.05	ns
Mudanjiang_2012_R7	0.6293	0.1234	P > 0.05	ns
Mudanjiang_2012_R8	5.75	1.127	P > 0.05	ns
Gongzhuling_2012_R7	9.676	1.668	P > 0.05	ns
Gongzhuling_2012_R8	10.69	1.843	P > 0.05	ns
Gongzhuling_2011_R7	6.815	1.171	P > 0.05	ns
Gongzhuling_2011_R8	9.205	1.579	P > 0.05	ns
Jinan_2011_R7	-6	0.8573	P > 0.05	ns
Jinan_2011_R8	-5.115	0.729	P > 0.05	ns
Huaian_2012_R7	3.567	0.7007	P > 0.05	ns
Huaian_2011_R7	-2.25	0.4075	P > 0.05	ns
Huaian_2011_R8	-0.25	0.04902	P > 0.05	ns
Nanjing_2011_R7	-7.983	1.568	P > 0.05	ns
Nanjing_2012_R7	-6.3	1.238	P > 0.05	ns
E1 vs e1-nf
Row Factor	E1	e1-nf	Difference	95% CI of diff.
Mudanjiang_2011_R7	96.25	91.13	-5.125	-27.71 to 17.46
Mudanjiang_2011_R8	106.3	101.5	-4.75	-27.33 to 17.83
Mudanjiang_2012_R7	100.8	86.46	-14.29	-35.38 to 6.798
Mudanjiang_2012_R8	108.3	97.23	-11.02	-32.11 to 10.07
Gongzhuling_2012_R7	82.44	82.85	0.4078	-24.18 to 24.99
Gongzhuling_2012_R8	94.44	91.15	-3.296	-27.88 to 21.29
Gongzhuling_2011_R7	92.67	84.4	-8.267	-32.54 to 16.01
Gongzhuling_2011_R8	99.33	95.4	-3.933	-28.21 to 20.34
Jinan_2011_R7	109.5	99.86	-9.643	-39.21 to 19.93
Jinan_2011_R8	124.5	124	-0.5	-31.36 to 30.36
Huaian_2012_R7	76.5	73.62	-2.885	-23.97 to 18.20
Huaian_2011_R7	79	72.22	-6.778	-28.94 to 15.38
Huaian_2011_R8	87.25	79.77	-7.481	-28.57 to 13.61
Nanjing_2011_R7	107.8	99.23	-8.519	-29.61 to 12.57
Nanjing_2012_R7	92.5	84.77	-7.731	-28.82 to 13.36
Row Factor	Difference	t	P value	Summary
Mudanjiang_2011_R7	-5.125	0.8752	P > 0.05	ns
Mudanjiang_2011_R8	-4.75	0.8112	P > 0.05	ns
Mudanjiang_2012_R7	-14.29	2.613	P > 0.05	ns
Mudanjiang_2012_R8	-11.02	2.015	P > 0.05	ns
Gongzhuling_2012_R7	0.4078	0.06396	P > 0.05	ns
Gongzhuling_2012_R8	-3.296	0.517	P > 0.05	ns
Gongzhuling_2011_R7	-8.267	1.313	P > 0.05	ns
Gongzhuling_2011_R8	-3.933	0.6249	P > 0.05	ns
Jinan_2011_R7	-9.643	1.258	P > 0.05	ns
Jinan_2011_R8	-0.5	0.0625	P > 0.05	ns
Huaian_2012_R7	-2.885	0.5276	P > 0.05	ns
Huaian_2011_R7	-6.778	1.18	P > 0.05	ns
Huaian_2011_R8	-7.481	1.368	P > 0.05	ns
Nanjing_2011_R7	-8.519	1.558	P > 0.05	ns
Nanjing_2012_R7	-7.731	1.414	P > 0.05	ns
e1-asE2(E3)E4 vs e1-asE3E4
Row Factor	e1-asE2(E3)E4	e1-asE3E4	Difference	95% CI of diff.
Mudanjiang_2011_R7	105.4	99.81	-5.588	-24.48 to 13.31
Mudanjiang_2011_R8	106.8	106.9	0.1786	-20.73 to 21.09
Mudanjiang_2012_R7	115.2	110.7	-4.479	-22.13 to 13.18
Mudanjiang_2012_R8	124	120.7	-3.333	-22.38 to 15.71
Gongzhuling_2012_R7	103.1	98.5	-4.625	-20.59 to 11.34
Gongzhuling_2012_R8	114.4	109.6	-4.792	-20.76 to 11.18
Gongzhuling_2011_R7	117.1	110.8	-6.33	-23.04 to 10.38
Gongzhuling_2011_R8	121	119.3	-1.692	-22.78 to 19.39
Jinan_2011_R7	118.6	114.4	-4.188	-20.16 to 11.78
Jinan_2011_R8	128.4	131.3	2.85	-16.05 to 21.75
Huaian_2012_R7	82.11	78.76	-3.346	-18.55 to 11.86
Huaian_2011_R7	96	81.57	-14.43	-39.88 to 11.02
Huaian_2011_R8	87.78	89.41	1.634	-13.57 to 16.84
Nanjing_2011_R7	101.9	102.8	0.8758	-14.33 to 16.08
Nanjing_2012_R7	87.56	88.06	0.5033	-14.70 to 15.71
Row Factor	Difference	t	P value	Summary
Mudanjiang_2011_R7	-5.588	1.14	P > 0.05	ns
Mudanjiang_2011_R8	0.1786	0.03294	P > 0.05	ns
Mudanjiang_2012_R7	-4.479	0.9785	P > 0.05	ns
Mudanjiang_2012_R8	-3.333	0.675	P > 0.05	ns
Gongzhuling_2012_R7	-4.625	1.117	P > 0.05	ns
Gongzhuling_2012_R8	-4.792	1.157	P > 0.05	ns
Gongzhuling_2011_R7	-6.33	1.461	P > 0.05	ns
Gongzhuling_2011_R8	-1.692	0.3095	P > 0.05	ns
Jinan_2011_R7	-4.188	1.011	P > 0.05	ns
Jinan_2011_R8	2.85	0.5817	P > 0.05	ns
Huaian_2012_R7	-3.346	0.8489	P > 0.05	ns
Huaian_2011_R7	-14.43	2.187	P > 0.05	ns
Huaian_2011_R8	1.634	0.4145	P > 0.05	ns
Nanjing_2011_R7	0.8758	0.2222	P > 0.05	ns
Nanjing_2012_R7	0.5033	0.1277	P > 0.05	ns
e1-asE2(E3)E4 vs e1-asE4
Row Factor	e1-asE2(E3)E4	e1-asE4	Difference	95% CI of diff.
Mudanjiang_2011_R7	105.4	96.38	-9.021	-26.88 to 8.838
Mudanjiang_2011_R8	106.8	105.4	-1.343	-21.10 to 18.42
Mudanjiang_2012_R7	115.2	101.4	-13.79	-30.33 to 2.753
Mudanjiang_2012_R8	124	114	-10	-27.86 to 7.858
Gongzhuling_2012_R7	103.1	92.12	-11	-25.73 to 3.724
Gongzhuling_2012_R8	114.4	105.1	-9.243	-23.97 to 5.485
Gongzhuling_2011_R7	117.1	99.48	-17.66	-33.30 to -2.019
Gongzhuling_2011_R8	121	108.5	-12.46	-32.27 to 7.346
Jinan_2011_R7	118.6	103.5	-15.13	-29.91 to -0.3403
Jinan_2011_R8	128.4	119.4	-9.015	-27.02 to 8.994
Huaian_2012_R7	82.11	80.07	-2.044	-16.06 to 11.97
Huaian_2011_R7	96	76.75	-19.25	-43.06 to 4.556
Huaian_2011_R8	87.78	87	-0.7778	-14.85 to 13.29
Nanjing_2011_R7	101.9	99.77	-2.122	-16.14 to 11.89
Nanjing_2012_R7	87.56	86.2	-1.356	-15.37 to 12.66
Row Factor	Difference	t	P value	Summary
Mudanjiang_2011_R7	-9.021	1.948	P > 0.05	ns
Mudanjiang_2011_R8	-1.343	0.2621	P > 0.05	ns
Mudanjiang_2012_R7	-13.79	3.215	P < 0.05	*
Mudanjiang_2012_R8	-10	2.16	P > 0.05	ns
Gongzhuling_2012_R7	-11	2.882	P > 0.05	ns
Gongzhuling_2012_R8	-9.243	2.42	P > 0.05	ns
Gongzhuling_2011_R7	-17.66	4.355	P < 0.001	***
Gongzhuling_2011_R8	-12.46	2.426	P > 0.05	ns
Jinan_2011_R7	-15.13	3.945	P < 0.01	**
Jinan_2011_R8	-9.015	1.931	P > 0.05	ns
Huaian_2012_R7	-2.044	0.5625	P > 0.05	ns
Huaian_2011_R7	-19.25	3.119	P < 0.05	*
Huaian_2011_R8	-0.7778	0.2132	P > 0.05	ns
Nanjing_2011_R7	-2.122	0.5839	P > 0.05	ns
Nanjing_2012_R7	-1.356	0.373	P > 0.05	ns
e1-asE2(E3)E4 vs e1-nf
Row Factor	e1-asE2(E3)E4	e1-nf	Difference	95% CI of diff.
Mudanjiang_2011_R7	105.4	91.13	-14.28	-35.30 to 6.750
Mudanjiang_2011_R8	106.8	101.5	-5.25	-27.83 to 17.33
Mudanjiang_2012_R7	115.2	86.46	-28.71	-46.91 to -10.50
Mudanjiang_2012_R8	124	97.23	-26.77	-46.18 to -7.362
Gongzhuling_2012_R7	103.1	82.85	-20.27	-38.19 to -2.353
Gongzhuling_2012_R8	114.4	91.15	-23.23	-41.15 to -5.306
Gongzhuling_2011_R7	117.1	84.4	-32.74	-50.92 to -14.57
Gongzhuling_2011_R8	121	95.4	-25.6	-47.42 to -3.782
Jinan_2011_R7	118.6	99.86	-18.77	-37.85 to 0.3191
Jinan_2011_R8	128.4	124	-4.4	-27.72 to 18.92
Huaian_2012_R7	82.11	73.62	-8.496	-24.49 to 7.496
Huaian_2011_R7	96	72.22	-23.78	-48.36 to 0.8085
Huaian_2011_R8	87.78	79.77	-8.009	-24.00 to 7.983
Nanjing_2011_R7	101.9	99.23	-2.658	-18.65 to 13.33
Nanjing_2012_R7	87.56	84.77	-2.786	-18.78 to 13.21
Row Factor	Difference	t	P value	Summary
Mudanjiang_2011_R7	-14.28	2.619	P > 0.05	ns
Mudanjiang_2011_R8	-5.25	0.8966	P > 0.05	ns
Mudanjiang_2012_R7	-28.71	6.082	P < 0.001	***
Mudanjiang_2012_R8	-26.77	5.32	P < 0.001	***
Gongzhuling_2012_R7	-20.27	4.363	P < 0.001	***
Gongzhuling_2012_R8	-23.23	4.999	P < 0.001	***
Gongzhuling_2011_R7	-32.74	6.948	P < 0.001	***
Gongzhuling_2011_R8	-25.6	4.525	P < 0.001	***
Jinan_2011_R7	-18.77	3.792	P < 0.01	**
Jinan_2011_R8	-4.4	0.7275	P > 0.05	ns
Huaian_2012_R7	-8.496	2.049	P > 0.05	ns
Huaian_2011_R7	-23.78	3.73	P < 0.01	**
Huaian_2011_R8	-8.009	1.931	P > 0.05	ns
Nanjing_2011_R7	-2.658	0.641	P > 0.05	ns
Nanjing_2012_R7	-2.786	0.672	P > 0.05	ns
e1-asE3E4 vs e1-asE4
Row Factor	e1-asE3E4	e1-asE4	Difference	95% CI of diff.
Mudanjiang_2011_R7	99.81	96.38	-3.433	-14.92 to 8.052
Mudanjiang_2011_R8	106.9	105.4	-1.521	-13.67 to 10.62
Mudanjiang_2012_R7	110.7	101.4	-9.308	-20.79 to 2.177
Mudanjiang_2012_R8	120.7	114	-6.667	-18.40 to 5.062
Gongzhuling_2012_R7	98.5	92.12	-6.379	-17.86 to 5.106
Gongzhuling_2012_R8	109.6	105.1	-4.451	-15.94 to 7.034
Gongzhuling_2011_R7	110.8	99.48	-11.33	-22.97 to 0.3043
Gongzhuling_2011_R8	119.3	108.5	-10.77	-23.30 to 1.758
Jinan_2011_R7	114.4	103.5	-10.94	-22.50 to 0.6202
Jinan_2011_R8	131.3	119.4	-11.87	-23.58 to -0.1471
Huaian_2012_R7	78.76	80.07	1.302	-9.894 to 12.50
Huaian_2011_R7	81.57	76.75	-4.821	-22.36 to 12.72
Huaian_2011_R8	89.41	87	-2.412	-13.68 to 8.853
Nanjing_2011_R7	102.8	99.77	-2.998	-14.19 to 8.198
Nanjing_2012_R7	88.06	86.2	-1.859	-13.05 to 9.337
Row Factor	Difference	t	P value	Summary
Mudanjiang_2011_R7	-3.433	1.153	P > 0.05	ns
Mudanjiang_2011_R8	-1.521	0.483	P > 0.05	ns
Mudanjiang_2012_R7	-9.308	3.126	P < 0.05	*
Mudanjiang_2012_R8	-6.667	2.192	P > 0.05	ns
Gongzhuling_2012_R7	-6.379	2.142	P > 0.05	ns
Gongzhuling_2012_R8	-4.451	1.495	P > 0.05	ns
Gongzhuling_2011_R7	-11.33	3.756	P < 0.01	**
Gongzhuling_2011_R8	-10.77	3.315	P < 0.05	*
Jinan_2011_R7	-10.94	3.65	P < 0.01	**
Jinan_2011_R8	-11.87	3.905	P < 0.01	**
Huaian_2012_R7	1.302	0.4485	P > 0.05	ns
Huaian_2011_R7	-4.821	1.06	P > 0.05	ns
Huaian_2011_R8	-2.412	0.8257	P > 0.05	ns
Nanjing_2011_R7	-2.998	1.033	P > 0.05	ns
Nanjing_2012_R7	-1.859	0.6403	P > 0.05	ns
e1-asE3E4 vs e1-nf
Row Factor	e1-asE3E4	e1-nf	Difference	95% CI of diff.
Mudanjiang_2011_R7	99.81	91.13	-8.688	-24.66 to 7.282
Mudanjiang_2011_R8	106.9	101.5	-5.429	-21.77 to 10.92
Mudanjiang_2012_R7	110.7	86.46	-24.23	-38.00 to -10.46
Mudanjiang_2012_R8	120.7	97.23	-23.44	-37.41 to -9.461
Gongzhuling_2012_R7	98.5	82.85	-15.65	-31.01 to -0.2813
Gongzhuling_2012_R8	109.6	91.15	-18.43	-33.80 to -3.068
Gongzhuling_2011_R7	110.8	84.4	-26.41	-41.28 to -11.55
Gongzhuling_2011_R8	119.3	95.4	-23.91	-39.42 to -8.395
Jinan_2011_R7	114.4	99.86	-14.58	-31.29 to 2.132
Jinan_2011_R8	131.3	124	-7.25	-26.15 to 11.65
Huaian_2012_R7	78.76	73.62	-5.149	-18.74 to 8.438
Huaian_2011_R7	81.57	72.22	-9.349	-27.93 to 9.236
Huaian_2011_R8	89.41	79.77	-9.643	-23.23 to 3.945
Nanjing_2011_R7	102.8	99.23	-3.534	-17.12 to 10.05
Nanjing_2012_R7	88.06	84.77	-3.29	-16.88 to 10.30
Row Factor	Difference	t	P value	Summary
Mudanjiang_2011_R7	-8.688	2.098	P > 0.05	ns
Mudanjiang_2011_R8	-5.429	1.281	P > 0.05	ns
Mudanjiang_2012_R7	-24.23	6.785	P < 0.001	***
Mudanjiang_2012_R8	-23.44	6.468	P < 0.001	***
Gongzhuling_2012_R7	-15.65	3.927	P < 0.01	**
Gongzhuling_2012_R8	-18.43	4.627	P < 0.001	***
Gongzhuling_2011_R7	-26.41	6.852	P < 0.001	***
Gongzhuling_2011_R8	-23.91	5.944	P < 0.001	***
Jinan_2011_R7	-14.58	3.365	P < 0.05	*
Jinan_2011_R8	-7.25	1.48	P > 0.05	ns
Huaian_2012_R7	-5.149	1.462	P > 0.05	ns
Huaian_2011_R7	-9.349	1.94	P > 0.05	ns
Huaian_2011_R8	-9.643	2.737	P > 0.05	ns
Nanjing_2011_R7	-3.534	1.003	P > 0.05	ns
Nanjing_2012_R7	-3.29	0.9337	P > 0.05	ns
e1-asE4 vs e1-nf
Row Factor	e1-asE4	e1-nf	Difference	95% CI of diff.
Mudanjiang_2011_R7	96.38	91.13	-5.254	-19.98 to 9.474
Mudanjiang_2011_R8	105.4	101.5	-3.907	-18.75 to 10.94
Mudanjiang_2012_R7	101.4	86.46	-14.92	-27.23 to -2.608
Mudanjiang_2012_R8	114	97.23	-16.77	-29.08 to -4.460
Gongzhuling_2012_R7	92.12	82.85	-9.268	-23.34 to 4.804
Gongzhuling_2012_R8	105.1	91.15	-13.98	-28.06 to 0.08872
Gongzhuling_2011_R7	99.48	84.4	-15.08	-28.73 to -1.429
Gongzhuling_2011_R8	108.5	95.4	-13.14	-26.86 to 0.5846
Jinan_2011_R7	103.5	99.86	-3.643	-19.23 to 11.94
Jinan_2011_R8	119.4	124	4.615	-13.39 to 22.62
Huaian_2012_R7	80.07	73.62	-6.451	-18.70 to 5.795
Huaian_2011_R7	76.75	72.22	-4.528	-20.79 to 11.73
Huaian_2011_R8	87	79.77	-7.231	-19.54 to 5.079
Nanjing_2011_R7	99.77	99.23	-0.5359	-12.78 to 11.71
Nanjing_2012_R7	86.2	84.77	-1.431	-13.68 to 10.82
Row Factor	Difference	t	P value	Summary
Mudanjiang_2011_R7	-5.254	1.376	P > 0.05	ns
Mudanjiang_2011_R8	-3.907	1.015	P > 0.05	ns
Mudanjiang_2012_R7	-14.92	4.674	P < 0.001	***
Mudanjiang_2012_R8	-16.77	5.254	P < 0.001	***
Gongzhuling_2012_R7	-9.268	2.54	P > 0.05	ns
Gongzhuling_2012_R8	-13.98	3.832	P < 0.01	**
Gongzhuling_2011_R7	-15.08	4.26	P < 0.001	***
Gongzhuling_2011_R8	-13.14	3.692	P < 0.01	**
Jinan_2011_R7	-3.643	0.9015	P > 0.05	ns
Jinan_2011_R8	4.615	0.9884	P > 0.05	ns
Huaian_2012_R7	-6.451	2.032	P > 0.05	ns
Huaian_2011_R7	-4.528	1.074	P > 0.05	ns
Huaian_2011_R8	-7.231	2.265	P > 0.05	ns
Nanjing_2011_R7	-0.5359	0.1688	P > 0.05	ns
Nanjing_2012_R7	-1.431	0.4506	P > 0.05	ns
